# Supplementary material for: Different divergence processes of isoglosses of folk nomenclature between wild trees and rice landraces imply the need for different conservation planning based on the type of plant resources
Source: J Ethnobiol Ethnomed. 2024 Mar 14;20:35. doi: 10.1186/s13002-024-00675-y (PMC10941470; doi:10.1186/s13002-024-00675-y)
Supplement: Supplementary file 4 — Additional file 4: Table S1 List of 310 tree species whose local names in Tokui (1995) were used for the clustering in this study. [file 13002_2024_675_MOESM4_ESM.xlsx]

## Sheet: for Appendix Table
Table S1 List of 310 tree species whose local names in Tokui (1995) were used for the clustering in this study.
Species	Standard Japanese name	Local plant name
Aucuba japonica Thunb. var. japonica	Aoki	Aoki
		Aogi
		Aokishiba
		Aoshiba
		Inuwakaba
		Ookiba
		Okishiba
		Gongo
Ilex macropoda Miq.	Aohada	Iinoki
		Saigo
		Sanji
		Shiroki
		Shirosanji
		Shirosanri
		Hanashisanji
Quercus acuta Thunb.	Akagashi	Aokashi
		Akagashi
		Akahago
		Araregashi
		Kashi
		Hongashi
		Mamegashi
Pinus x densithunbergii Uyeki	Akakuromatsu	Aiki
		Ainomatsu
		Aimatsu
		Chiyuuseimatsu
		Mizuguromatsu
		Menguromatsu
Carpinus laxiflora (Siebold et Zucc.) Blume	Akashide	Aoshide
		Akashide
		Kuroshide
		Shide~Shidenoki
		Shiroshide
		Soya
Pinus densiflora Siebold et Zucc.	Akamatsu	Akamatsu
		Onagomatsu
		Onnabana
		Onnamatsu
		Himematsu
		Matsu
		Menki
		Memmatsu
Mallotus japonicus (L.f.) Müll.Arg.	Akamegashiwa	Akame
		Akamegashiwa
		Uri
		Kaiba
		Gaiba
		Gaibagi
		Kashiwa
		Kashiwagi
		Kashiwanoki
		Katanagi
		Kabanoki
		Kaminoki
		Karagashi
		Kawanagashi
		Kawaragashi
		Kawarakashiwa
		Geibagi
		Gosaiba
		Gorouekuji
		Saiba
		Saimori
		Saimorishiba
		Saimoriba
		Saemori
		Satokujiyuu
		Shiyagi
		Shiyagenoki
		Shiyangi
		Chishiyagi
		Chishiyage
		Touhemboku
		Boke
		Yuutougi
		Yutou
Gaultheria adenothrix (Miq.) Maxim.	Akamono	Kusaichigo
		Douzanichigo
Elaeagnus umbellata Thunb. var. umbellata	Akigumi	Akishiyashiyabu
		Onagoshiyashiyabu
		Kawashiyashiyabu
		Komeshiyashiyabu
		Sasebu
		Shimofuribambo
		Shiyashiyabi
		Shiyashiyabu
		Shiyashiyabo
		Shiyashiyambu
		Shiyasebu
		Natsuguyumi
		Buibui
Ulmus parvifolia Jacq.	Akinire	Nibe
		Nire
		Niregi
		Nirenoki
		Nebarigi
		Nere
		Nerenoki
		Mennire
Akebia quinata (Houtt.) Decne.	Akebi	Akiuza
		Akebi
		Akebikazura
		Akebisou
		Akebu
		Inunokusoakebu
		Goze
		Gozenomama
		Shiroakebi
		Suzumenoikeguri
		Nekonomakura
		Mizuakebi
		Yamajiyakuro
*** Rhododendron pentaphyllum Maxim. var. shikokianum T.Yamaz.	Akebonotsutsuji	Akebonotsutsuji
		Kyouraku
		Yourakutsutsuji
Ficus superba (Miq.) Miq. var. japonica Miq.	Akou	Aogi
		Akougi
		Akoujiyu
		Akogi
		Okutabu
		Takonoki
Pterostyrax corymbosus Siebold et Zucc.	Asagara	Itochi
		Itochinoki
		Imogi
		Kusoitochi
		Sukumo
		Sukumogi
Ostrya japonica Sarg.	Asada	Shiyouhari
		Sukumo
Pieris japonica (Thunb.) D.Don ex G.Don subsp. japonica	Asebi	Ashibi
		Asebi
		Asebu
		Umayoigi
		Komekami
		Shiyasebi
		Shiyasenshiba
		Tade
		Tadeshiba
		Dokugi
		Dokushiba
Vernicia cordata (Thunb.) Airy Shaw	Aburagiri	Nashirozakura
		Hoba
		Hobanoki
Lindera praecox (Siebold et Zucc.) Blume	Aburachiyan	Tomogi
		Yakara
		Yakarame
		Yamamomo
Quercus variabilis Blume	Abemaki	Asunara
		Abe
		Inukunugi
		Oodonguri
		Onikunigi
		Onikunugi
		Onkunigi
		Onkunugi
		Katagi
		Kunigi
		Kunugi
		Shiidonguri
		Shibadonguri
		Shimakunigi
		Dotekunigi
		Dotekunugi
		Donguri
		Boka
		Bokakunigi
		Maki
		Mebuka
		Watakunugi
Quercus glauca Thunb.	Arakashi	Aogashi
		Arakashi
		Aragashi
		Kashi~Kashinoki
		Katagi
		Kurokashi
		Kurogashi
		Tsubakashi
		Honkashi
		Hongashi
		Honkatagi
		Magashi
		Marubagashi
Damnacanthus indicus C.F.Gaertn. var. indicus	Aridooshi	Ibaragui
		Toritomarazu
		Nezumigaeshi
		Yoroidooshi
Meliosma myriantha Siebold et Zucc.	Awabuki	Aofuki
		Awabuki
		Inubiwa
		Tanijiyoro
		Tsuwabuki
		Yamabiya
		Yamabiwa
Idesia polycarpa Maxim.	Iigiri	Inugiri
		Katagiri
		Yamagiri
Distylium racemosum Siebold et Zucc.	Isunoki	Hiyon
		Hiyonnoki
		Yusu
		Yusukappo
		Yusunoki
Ficus sarmentosa Buch.-Ham. ex Sm. subsp. nipponica (Franch. et Sav.) H.Ohashi	Itabikazura	Inuitabu
		Iwatabu
		Kazura
		Karasunobentou
		Kokobu
		Sarumomo
		Chiyochiyokobu
		Tsuta
Acer pictum Thunb.	Itayakaede	Itabu
		Oobakaede
		Oobakayade
		Kaede
		Kayade
		Shirokaede
		Shirokayade
		Momiji
Taxus cuspidata Siebold et Zucc.	Ichii	Araragi
Quercus gilva Blume	Ichiigashi	Ichigashi
		Ichikatagi
		Ichinoki
		Icchi
		Icchigashi
Cephalotaxus harringtonia (Knight ex Forbes) K.Koch var. harringtonia	Inugaya	Inugaya
		Hibi~Hibinoki
		Himi
		Misogaya
		Mugiyoshi
		Mugiyoshikomeyoshi
Zanthoxylum schinifolium Siebold et Zucc. var. schinifolium	Inuzanshiyou	Inusanshiyo
		Inuzanshiyo
		Inusanshiyou
		Inuzanshiyou
		Onizanshiyo
		Onzanshiyo
		Norazanshiyo
		Yamazanshiyo
		Yamazanshiyou
Carpinus tschonoskii Maxim.	Inushide	Aoshide
		Kumashide
		Kuroshide
		Shide~Shidenoki
		Shiroshide
		Mizushide
Ilex crenata Thunb. var. crenata	Inutsuge	Ikanosu
		Iraragi
		Oninosenakakaki
		Oninosenakochi
		Kogomesanji
		Tsuge
		Nabearashi
		Nabekayashi
		Nabekorogashi
		Nabewari
		Nejiki
		Nezu
		Nezuki
		Nezugi
		Nezunoki
		Nezumigi
		Nezumimochi
		Nezumochi
		Binka
		Binkaka
		Hontsuge
		Mamagi
		Mameshiba
		Mechiyochiyo
		Mechiyomechiyo
		Yamatsuge
		Yomegasara
		Yomenosara
Ficus erecta Thunb. var. erecta	Inubiwa	Itabu
		Inuichijiku
		Inutabu
		Inuteｰro
		Inutougaki
		Inubiya
		Ushitabu
		Ushinoshita
		Ushinochichi
		Ushibiya
		Ontabu
		Kawaichijiku
		Kawabiya
		Kobi
		Kobiwa
		Tabu~Tabunoki
		Tabo
		Chichibiya
		Chichimamenoki
		Chichimomonoki
		Chichimommo
		Teｰro
		Hontabu
		Mentabu
		Monkiｰichijiku
		Yamaichijiku
		Yamatabu
		Yamanamba
		Yonobu
Fagus japonica Maxim.	Inubuna	Kurobuna
		Nisebuna
		Hibuna
		Buna
Podocarpus macrophyllus (Thunb.) Sweet f. angustifolius (Blume) Pilg.	Inumaki	Inumaki
		Kusamaki
		Sarusammamenoki
		Maki
Juniperus chinensis L. var. chinensis	Ibuki	Haku
		Biyakushi
		Biyakushin
Ligustrum obtusifolium Siebold et Zucc.	Ibotanoki	Ikanosu
		Ibota
		Komegi
		Shirotsuge
		Shironezu
		Tsuge
		Nezugi
Acer palmatum Thunb.	Irohamomiji	Kaede
		Momiji
		Yamamomiji
Hydrangea hydrangeoides (Siebold et Zucc.) B.Schulz	Iwagarami	Iwazuta
		Tsuta
		Tsutakazura
Deutzia crenata Siebold et Zucc.	Utsugi	Akaotsuge
		Utsugiyou
		Utsuge
		Unohana
		Ooutsuge
		Otsuge
		Taniwatashi
		Tsuge
		Honutsuge
Quercus phillyreoides A.Gray	Ubamegashi	Ubamenoki
		Umame
		Umamegashi
		Shiba
		Shibanoki
		Babe
		Babegashi
		Babeshiba
		Mamegashi
		Mamegi
		Mameshiba
Ilex serrata Thunb.	Umemodoki	Umemodoki
Rubus phoenicolasius Maxim.	Urajiroichigo	Umaichigo
		Kumaichigo
		Saruichigo
		Saruichigobara
		Mochiichigo
Deutzia maximowicziana Makino	Urajiroutsugi	Otsuge
		Kusotsuge
		Shiroutsuge
		Tsuge
		Miyamautsuge
Quercus salicina Blume	Urajirogashi	Ishigashi
		Urajiro
		Urajirogashi
		Kashi
		Katagi
		Shirakashi
		Shiragashi
		Shirahago
		Shirogashi
		Hago
		Hagogashi
		Magashi
Aria japonica Decne.	Urajironoki	Akamomo
		Arinoki
		Urajiro
		Katanashi
		Garizakura
		Shirahashi
		Shirosanji
		Tsuchinoko
		Hesomame
		Yamaari
		Yamanashi
		Yukinoko
Abies homolepis Siebold et Zucc.	Urajiromomi	Goyoumomi
		Toranoo
		Toranoomomi
		Toramomi
Acer crataegifolium Siebold et Zucc.	Urikaede	Urigi
		Urinoki
Alangium platanifolium (Siebold et Zucc.) Harms var. trilobatum (Miq.) Ohwi	Urinoki	Aoki
		Urigi
Acer rufinerve Siebold et Zucc.	Urihadakaede	Aoki
		Urigi
		Urinoki
		Kaede
		Shirahashi
		Nabewari
Toxicodendron vernicifluum (Stokes) F.A.Barkley	Urushi	Urushi
		Honurushi
Padus grayana (Maxim.) C.K.Schneid.	Uwamizuzakura	Inuzakura
		Gotenzakura
		Nigaki
Styrax japonicus Siebold et Zucc.	Egonoki	Sarusuberi
		Shiyakushigi
		Shiyakushigo
		Chinai
		Chinae
		Chiyoume
		Chiyoumeijiyu
		Chiyoumen
		Chiyoumengi
		Rokurogi
Cerasus itosakura (Siebold) Masam. et S.Suzuki var. itosakura f. ascendens (Makino) H.Ohba et H.Ikeda	Edohigan	Inuzakura
Celtis sinensis Pers.	Enoki	Enoki
		Enomi
		Enominoki
		Yoinomi
		Yonoki
		Yonomi
		Yonomigi
		Yonominoki
Pterostyrax hispidus Siebold et Zucc.	Oobaasagara	Itochi
		Itochinoki
		Imogi
Juglans mandshurica Maxim. var. sachalinensis (Komatsu) Kitam.	Onigurumi	Kawagurumi
		Kurimi
		Kurumi
		Gurumi
		Honnobu
Salix udensis Trautv. et C.A.Mey.	Onoeyanagi	Dabayanagi
Ulmus laciniata (Trautv.) Mayr ex Schwapp.	Ohiyou	Nameri
		Menjina
Rhododendron weyrichii Maxim.	Ontsutsuji	Akatsutsuji
		Ichibantsutsuji
		Ookametsutsuji
		Oobatsutsuji
		Otokotsutsuji
		Ontsutsuji
		Sambantsutsuji
		Tsutsuji
		Benitsutsuji
		Benkeitsutsuji
		Mitsubatsutsuji
		Yamatsutsuji
		Riyuumontsutsuji
Enkianthus sikokianus (Palib.) Ohwi	Kainansarasadoudan	Tsuriganetsutsuji
Uncaria rhynchophylla (Miq.) Miq.	Kagikazura	Tsurikazura
Dendropanax trifidus (Thunb.) Makino ex H.Hara	Kakuremino	Itsutsude
		Itsutsudeko
		Itsutsuba
		Nabewari
		Nabewarigi
		Hounoki
		Mitsude
		Mitsudeko
		Minokakushi
		Yatsude
Litsea coreana H.Lév.	Kagonoki	Kagonoki
		Koga
		Kogaasada
		Koganoki
		Hanaga
Rubus trifidus Thunb.	Kajiichigo	Yabuichigo
Acer diabolicum Blume ex K.Koch	Kajikaede	Oobakaede
Broussonetia papyrifera (L.) L'Hér. ex Vent.	Kajinoki	Asagi
		Kaji
		Kamiso
		Kikaji
		Shirogamiso
		Maso
		Yamakaji
Cercidiphyllum japonicum Siebold et Zucc. ex Hoffm. et Schult.	Katsura	Katsura
Lindera erythrocarpa Makino	Kanakuginoki	Akadana
		Karin
		Koga
		Koharu
		Tade
		Tadegi
		Tadenoki
		Mentomogi
Photinia glabra (Thunb.) Maxim.	Kanamemochi	Akame
		Kanamenoki
		Kurogane
		Kuroganemodoshi
		Soba
		Sobaki
		Sobanoki
		Nokogirishiba
Viburnum dilatatum Thunb.	Gamazumi	Iyuｰme
		Ejime
		Shimofurimame
		Nabetoushi
		Namae
		Yoojime
		Yojinomi
		Yojimi
		Yojime
Pourthiaea villosa (Thunb.) Decne. var. villosa	Kamatsuka	Ushikoroshi
		Ushitataki
		Kamagara
		Kamatsuka
		Kamogara
		Karasuchiyagome
		Kuroganemodoshinoki
		Kuronamae
		Shide
		Shidenoki
		Jiyuujiyuushiba
		Shironamae
		Tsuchinoko
		Namae
		Mamai
		Yamanashi
		Yojimi
Torreya nucifera (L.) Siebold et Zucc.	Kaya	Kaya
		Gaya
		Hongaya
Zanthoxylum ailanthoides Siebold et Zucc. var. ailanthoides	Karasuzanshiyou	Inudara
		Imambo
		Onidara
		Getagi
		Komedara
		Sarutoribara
		Shishidaｰra
		Shishidara
		Taragi
		Taranoki
		Tawara
		Tawarabara
		Baranoki
		Hoonoki
Ardisia crispa (Thunb.) A.DC.	Karatachibana	Hiyakuriyou
Salix miyabeana Seemen subsp. gymnolepis (H.Lév. et Vaniot) H.Ohashi et Yonek.	Kawayanagi	Kawayanagi
		Nekonomakura
		Yanagi
Glochidion obovatum Siebold et Zucc.	Kankonoki	Shirogi
		Harimegi
		Mushinoki
Diplomorpha sikokiana (Franch. et Sav.) Honda	Ganpi	Hio
		Higo
		Hino
		Hiyo
Rhododendron ripense Makino	Kishitsutsuji	Iwatsutsuji
		Kawatsutsuji
Hedera rhombea (Miq.) Bean	Kizuta	Awozuta
		Ishizuta
		Kizuta
		Tsuta
		Tsutakazura
		Bimboukazura
		Bimbouzuta
Lespedeza buergeri Miq.	Kihagi	Kihagi
		Goorohagi
		Hagi
		Haginoko
		Yamahagi
Phellodendron amurense Rupr. var. amurense	Kihada	Kihada
		Kiwada
Stachyurus praecox Siebold et Zucc.	Kibushi	Gomegome
		Suppon
		Suppongi
		Taniwatashi
		Taniwatari
		Toushimi~Toushiminoki
		Toushimigi
		Toushin~Toushinnoki
		Tousumi
		Mamegi
		Mamezu
		Mamebashi
		Mamebushi
Lycium chinense Mill.	Kuko	Kuko
Rubus hirsutus Thunb.	Kusaichigo	Akaichigo
		Ichigo
		Kansuiichigo
		Kiichigo
		Kuiichigo
		Kusaichigo
		Satsukiichigo
		Taueichigo
		Jiichigo
		Tsuchiichigo
		Nabeichigo
		Noichigo
		Noraichigo
		Haruichigo
		Hourokuichigo
		Mugiichigo
		Yamaichigo
Clerodendrum trichotomum Thunb. var. trichotomum	Kusagi	Kusagina
		Kusabi
		Kujina
		Kujiyu
		Kujiyuu
		Kujiyuuna
		Kujiyuna
		Kuzuna
		Tade
		Bobonoki
Pueraria lobata (Willd.) Ohwi subsp. lobata	Kuzu	Kazura
		Kanekazura
		Kuzu
		Kuzukazura
		Kuzuba
		Kusubakazura
		Kuzubakazura
		Kuzumai
		Kuzumaikazura
		Makazura
Xylosma congesta (Lour.) Merr.	Kusudoige	Onigui
		Onibara
		Kusonokui
		Kusondo
		Metsukuhanatsuku
Cinnamomum camphora (L.) J.Presl	Kusunoki	Kusu~Kusunoki
Gardenia jasminoides Ellis	Kuchinashi	Kuchinashi
		Kuchinawashi
Quercus acutissima Carruth.	Kunugi	Utsunanoki
		Kunigi
		Kunugi
		Koenoki
		Shiidonguri
		Shibadonguri
		Chichin
		Chichinguri
		Donguri
		Dongurinoki
		Maki
		Makunigi
		Makunugi
		Menkunigi
Rubus crataegifolius Bunge	Kumaichigo	Ushiichigo
		Oniguma
		Kiichigo
		Kumaichigo
		Kumabara
		Kumabaraichigo
		Saruichigo
		Tanukiichigo
Carpinus japonica Blume	Kumashide	Kumashide
		Kuroshide
		Koorashiba
		Shide
Cornus macrophylla Wall.	Kumanomizuki	Akamizuki
		Katabashi
		Katabashika
		Kuromizuki
		Sobashika
		Tanishiyouro
		Nobashika
		Hashikagi
		Hommizuki
		Mizuki
		Mizugi
		Mizubashika
Berchemia racemosa Siebold et Zucc.	Kumayanagi	Kumabuchi
		Kumabuchikazura
		Kuroganekazura
Castanea crenata Siebold et Zucc.	Kuri	Kuri
		Shibaguri
		Yamaguri
Ilex rotunda Thunb.	Kuroganemochi	Aogi
		Inumochi
		Kurogane
		Kuroganemochi
		Kuromochi
		Sanji
		Shirosanji
		Nonogi
		Fuinari
		Manriyou
		Mochi
		Mochinoki
Symplocos kuroki Nagam.	Kuroki	Rokurogi
Ilex sugerokii Maxim. var. sugerokii	Kurosoyogo	Sanji
		Shibasanji
Tripterygium regelii Sprague et Takeda	Kurozuru	Akakazura
		Hinokikazura
		Matatabi
Symplocos prunifolia Siebold et Zucc.	Kurobai	Kurogi
		Kurohai
		Kurobai
		Hainoki
Pinus thunbergii Parl.	Kuromatsu	Otokobana
		Otokomatsu
		Onki
		Ommatsu
		Kuromatsu
		Matsu
* Lindera umbellata Thunb. var. umbellata	Kuromoji	Kurotomogi
		Kuromoji
		Kuromojiya
		Kuromojiyu
		Kuromoze
		Kuromonji
		Kuromonjiya
		Kuromonjiyu
		Kuromonjiyo
Zelkova serrata (Thunb.) Makino	Keyaki	Ishikeyaki
		Kiyake
		Keyaki
		Keyake
** Hovenia dulcis Thunb.	Kenponashi	Kempunashi
		Kempo
		Kemponashi
		Kemporonashi
		Tempunashi
		Temponashi
		Temponoki
		Tode
Boehmeria spicata (Thunb.) Thunb.	Koakaso	Akagashira
		Akaguki
		Asebi
		Usagikakushi
		Endobouki
		Kamaoro
		Kawahazu
		Goorohagi
		Shiitazuru
		Tanihagi
		Nendaibouki
		Nendo
Broussonetia x kazinoki Siebold	Kouzo	Akakamiso
		Kaji
		Kajinoki
		Kamiso
		Kouzo
		Shiroso
		Hongamiso
		Yabukaji
		Yabugamiso
		Yabukouzo
		Yabuso
		Yamakaji
		Yamagamiso
		Yamakouzo
		Yamaso
Pertya scandens (Thunb.) Sch.Bip.	Kouyabouki	Usaginotsurakakushi
		Usaginomeseseri
		Usaginomehajiki
		Usagimotsure
		Sohagi
		Hagibouki
		Houkigusa
		Metataki
		Yotsubaritare
Sciadopitys verticillata (Thunb.) Siebold et Zucc.	Kouyamaki	Hommaki
		Maki
Hydrangea luteovenosa Koidz.	Kogakuutsugi	Akaji
		Akatsuge
		Akatoushimi
		Utsuge
		Ubautsugi
		Kurosumi
		Gowari
		Suppongi
		Chiyagi
		Tsuge
		Tsugenoki
		Toushimi
		Toushimigi
		Toushimigusa
		Toushin
		Toushingi
		Tousumi
		Miyamautsuge
Orixa japonica Thunb.	Kokusagi	Tanikusashi
		Nezu
		Medo
		Morokusagi
		Waigogi
Neillia incisa (Thunb.) S.H.Oh	Kogomeutsugi	Shiratsuge
		Shirootsuge
		Shirooro
		Shirotsuge
		Shirotoushimi
Chengiopanax sciadophylloides (Franch. et Sav.) C.B.Shang et J.Y.Huang	Koshiabura	Imogi
		Karappo
		Karampo
		Sambou
		Shirogi
		Hafuri
		Boka
		Bokanoki
Daphne kiusiana Miq.	Koshiyounoki	Aohino
Abelia serrata Siebold et Zucc.	Kotsukubaneutsugi	Azuchi
		Otsuge
		Tsuge
		Himeotsuge
		Miyamautsuge
Quercus serrata Murray	Konara	Katagi
		Kodonguri
		Konara
		Shiidonguri
		Shibadonguri
		Donguri~Dongurinoki
		Nagagashi
		Nara
		Naragi
		Narabouso
		Housa
		Houso
		Housou
		Housogi
		Honnara
		Maki
		Mennara
Acer sieboldianum Miq.	Kohauchiwakaede	Momiji
Styrax shiraianus Makino	Kohakuunboku	Oobachiyoume
		Shiyabonnoki
		Sukumo
		Chiyoume
Viburnum erosum Thunb.	Kobanogamazumi	Isshiyoumomo
		Ushikoroshi
		Ushitataki
		Ejimi
		Ejime
		Guyumi
		Shimofurimame
		Shimofurimomo
		Shiyombemmomo
		Nabetoushi
		Namae
		Nejiki
		Nebaki
		Nebarigi
		Norimomo
		Yujiyume
		Yoojime
		Yojinomi
		Yojimi
		Yojime
Fraxinus lanuginosa Koidz. f. serrata (Nakai) Murata	Kobanotoneriko	Kuroganemodoki
		Toneri
		Toneriko
		Toneru
Rhododendron reticulatum D.Don ex G.Don	Kobanomitsubatsutsuji	Ichibantsutsuji
		Utsugi
		Utsuji
		Otsuji
		Tsutsuji
		Mitsubatsutsuji
		Miyamatsutsuji
		Murasakitsutsuji
		Yamatsutsuji
Phyllanthus flexuosus (Siebold et Zucc.) Müll.Arg.	Kobannoki	Koban
		Yamahagi
Indigofera pseudotinctoria Matsum.	Komatsunagi	Ichinenchiya
		Mamegusa
Euonymus alatus (Thunb.) Siebold var. alatus f. striatus (Thunb.) Makino	Komayumi	Aoki
		Aoneji
		Aome
		Ushitataki
		Kakugi
		Nejiki
		Nebaki
		Hanaginoki
		Mayumi
		Yumigi
		Yumishiba
Acer micranthum Siebold et Zucc.	Kominekaede	Itabu
		Kaede
		Negi
		Momiji
Rhododendron tschonoskii Maxim.	Kometsutsuji	Kogometsutsuji
		Kometsutsuji
Pinus parviflora Siebold et Zucc. var. parviflora	Goyoumatsu	Goyou
		Goyounomatsu
		Goyoumatsu
Staphylea japonica (Thunb.) Mabb.	Gonzui	Inunokuso
		Umena
		Urajiro
		Kaminarigi
		Kujiyuu
		Kuroganemodoki
		Kurogi
		Kurohaze
		Konkogi
		Shiyoubennoki
		Shiyombegi
		Shiyombengi
		Hazena
		Mayumi
Amelanchier asiatica (Siebold et Zucc.) Endl. ex Walp.	Zaifuriboku	Itozakura
		Kashiwoshime
		Kamagara
		Kamogara
		Shide
		Namaemodoki
		Yamanashi
Cleyera japonica Thunb.	Sakaki	Oojiyakaki
		Osakaki
		Kamishiba
		Sakaki
		Sakakishiba
		Sakashiba
		Shiyakaki
Camellia sasanqua Thunb.	Sazanka	Katashi
		Kogatashi
		Komagatashi
		Sazanka
Smilax china L.	Sarutoriibara	Kashiwa
		Kattoubara
		Karatachi
		Karatachibara
		Gotambara
		Sarutoriibara
		Sankira
		Sankirai
		Sankiragui
		Sankirashiba
		Sankirabara
		Shibanoha
		Dangoshiba
		Toppo
		Toppobara
		Bapposhiba
		Bara
		Boutenshiba
		Boutemba
		Botambara
		Bote
		Botegoro
		Botenoha
		Botenshiba
		Botemba
		Botembara
		Makishiba
		Mochishiba
		Mochishibara
		Mochitorigui
		Mochinoha
Actinidia arguta (Siebold et Zucc.) Planch. ex Miq. var. arguta	Sarunashi	Akakazura
		Shirakuchi
		Shirakuchikazura
		Hinokikazura
Pterocarya rhoifolia Siebold et Zucc.	Sawagurumi	Getaki
		Sawagurumi
		Shiroki
		Nobu~Nobunoki
		Honnobu
Carpinus cordata Blume var. cordata	Sawashiba	Kuroshide
		Shide
		Shiyouhari
		Taniomo
Viburnum odoratissimum Ker Gawl. var. awabuki (K.Koch) Zabel	Sangojiyu	Sangojiyu
		Sangonoki
		Tanigusare
		Fukugi
		Fukunoki
		Fukumaneki
Zanthoxylum piperitum (L.) DC.	Sanshiyou	Kinome
		Sanshiyo
		Sanshiyou
		Hajikami
		Honzanshiyo
		Honzanshiyou
		Mazanshiyo
		Menzanshiyo
Fraxinus platypoda Oliv.	Shioji	Shioji
		Hadatsu
Illicium anisatum L.	Shikimi	Koushiba
		Kounoki
		Kounohana
		Shikibi
		Shikibu
		Shikimi
		Hana
		Hanaida
		Hanaeda
		Hanashiba
		Makkounoki
Tilia japonica (Miq.) Simonk.	Shinanoki	Shina
		Shinanoki
		Fuiki
		Fuyugi
Actinidia rufa (Siebold et Zucc.) Planch. ex Miq.	Shimasarunashi	Kazuranashi
		Yamanashi
Biancaea decapetala (Roth) O.Deg.	Jiyaketsuibara	Atosakibara
		Kattobara
		Sanetoribara
		Sarutoribara
		Santorigui
		Tawaragui
Vaccinium bracteatum Thunb.	Shiyashiyanbo	Inusoba
		Otokoakushiba
		Onshiyashiyaki
		Kanshiyashiyabu
		Kurogane
		Kuroganemodoki
		Kuroganemodoshi
		Kokenkoumori
		Shiyashiyabu
		Takonoki
		Dango
		Tokunempou
		Banshiyakaki
		Banjiyagaki
		Bantaijiyu
		Bantainoki
		Hommameshiba
		Manjiyuunoki
		Menshiyashiyaki
Rhaphiolepis indica (L.) Lindl. var. umbellata (Thunb.) H.Ohashi	Shiyarinbai	Isobiya
		Shiimago
		Hamamokkoku
Trachycarpus fortunei (Hook.) H.Wendl.	Shiyuro	Shiyuuro~Shiyuuronoki
		Shiyuro~Shiyuronoki
		Shiro~Shironoki
Quercus myrsinifolia Blume	Shirakashi	Aogashi
		Inugashi
		Kashi
		Katagi
		Sasagashi
		Shiikatagi
		Shirakashi
		Shirahago
		Shirogashi
		Shirohago
		Chiyawandonguri
		Nagabagashi
		Hago
		Hagogashi
		Hagokatagi
		Hanagagashi
		Haboso
Neoshirakia japonica (Siebold et Zucc.) Esser	Shiraki	Akashiba
		Aburagi
		Shiraki
		Shiroki
		Shirogi
		Shirotomogi
		Tomogi
		Mitsunari
Lithocarpus glaber (Thunb.) Nakai	Shiribukagashi	Kashi
		Shirifuka
		Tsubogashi
Neolitsea sericea (Blume) Koidz.	Shirodamo	Asada
		Kurohanaga
		Koga
		Koganoki
		Shiratamagara
		Shiroasada
		Tabu
		Tamagara
		Tamakusa
		Tamonoki
		Hanaga
		Hanagawa
		Hanago
		Yamanikkei
Enkianthus cernuus (Siebold et Zucc.) Makino f. cernuus	Shirodoudan	Kouzantsutsuji
		Kogometsutsuji
		Sagaritsutsuji
		Tsutsuji
		Douzantsutsuji
		Doudantsutsuji
		Youraku
Lindera triloba (Siebold et Zucc.) Blume	Shiromoji	Shirotomogi
		Tomogi
		Yakara
		Yakarame
Lonicera japonica Thunb.	Suikazura	Oshiroibana
		Suikazura
		Suikombo
		Suisuikazura
		Nindou
		Nindoukazura
		Nindokazura
		Nendokazura
Sasa borealis (Hack.) Makino et Shibata	Suzutake	Kumazasa
		Suzu
		Suzutake
		Suzudake
		Suneguro
		Mekurasuzu
Castanopsis sieboldii (Makino) Hatus. ex T.Yamaz. et Mashiba subsp. sieboldii	Sudajii	Shii~Shiinoki
		Suda
		Sudashii
Vaccinium smallii A.Gray var. glabrum Koidz.	Sunoki	Aonejiki
		Akame
		Umeshiba
		Kuishiba
		Suika
		Suiki
		Suikeji
		Suiketsu
		Suikokishiba
		Suishiba
		Suisui
		Suisuiba
		Suisuimi
		Suinoki
		Suinomi
		Suiba
		Suimi
		Suimon
		Sunokogi
		Haume
		Heｰkezu
		Yamasuiji
		Rokkakudou
Malus toringo (Siebold) Siebold ex de Vriese	Zumi	Toritomarazu
Melia azedarach L.	Sendan	Senda~Sendanoki
		Sendan
Sarcandra glabra (Thunb.) Nakai	Senriyou	Senriyou
Ilex pedunculosa Miq.	Soyogo	Inumochi
		Sanji
		Sanjikoshiba
		Sanjishiba
		Sanjiyu
		Sanri
		Sanrigi
		Fukura
		Fukurashiba
		Fukurata
		Fukuratashiba
Myrsine seguinii H.Lév.	Taimintachibana	Katajiro
		Hichigi
Gamblea innovans (Siebold et Zucc.) C.B.Shang, Lowry et Frodin	Takanotsume	Imogi
		Shiraki
		Shirogi
		Nabehashiri
Betula ermanii Cham.	Dakekanba	Hoitomouka
		Boromouka
Machilus thunbergii Siebold et Zucc.	Tabunoki	Aogi
		Aogisan
		Akatabu
		Inugusu
		Jiyaｰjiyaｰshiba
		Tabu
		Douzure
		Douneri
		Dounere
Ilex micrococca Maxim.	Tamamizuki	Karaiso
		Karakiso
		Karasuso
		Hou
Magnolia salicifolia (Siebld et Zucc.) Maxim.	Tamushiba	Imambo
		Koumoribananoki
		Kooboshi
		Kojiyoro
		Kobushi
		Koboshi
		Kobose
		Shimayanagi
		Shimoyanagi
		Yuureibana
Aralia elata (Miq.) Seem.	Taranoki	Igabou
		Onigui
		Oninotsue
		Oninobara
		Oninobou
		Onibara
		Onnobara
		Kuitara
		Taｰra~Taｰranoki
		Taｰragi
		Taｰragui
		Tara~Taranoki
		Taratobera
		Tarabara
		Tarambara
		Taroubara
		Tawaranoki
		Tawarabara
		Mochidaｰra
Ilex latifolia Thunb.	Tarayou	Utsushie
		Tarai
		Tarainoki
		Taraiba
		Mongi
		Monshiba
		Montsukishiba
Lindera obtusiloba Blume	Dankoubai	Shirotomogi
		Tomogi
Symplocos coreana (H.Lév.) Ohwi	Tannasawafutagi	Kakko
		Kakkou
		Kakkogi
		Kanko
		Kankoshiba
		Kankonoki
Ehretia acuminata R.Br. var. obovata (Lindl.) I.M.Johnst.	Chishiyanoki	Chishiyanoki
		Chichiyanoki
Acer carpinifolium Siebold et Zucc.	Chidorinoki	Koorashiba
		Taniomo
		Tanijiyouro
		Tanijiyoro
Camellia sinensis (L.) Kuntze	Chiyanoki	Chiya~Chiyanoki
		Yabuchiya
Tsuga sieboldii Carrière	Tsuga	Tsuga
		Toga
Rhododendron japonoheptamerum Kitam. var. japonoheptamerum	Tsukushishiyakunage	Oyamashiba
		Shiyakunage
		Shiyakunan
		Shiyakunansou
		Naginoki
		Yamashiba
Lespedeza homoloba Nakai	Tsukushihagi	Nohagi
		Hagi
		Haginoko
Quercus sessilifolia Blume	Tsukubanegashi	Akagashi
		Tsubokashi
Parthenocissus tricuspidata (Siebold et Zucc.) Planch.	Tsuta	Tsuta
		Tsutakazura
Toxicodendron orientale Greene subsp. orientale	Tsutaurushi	Urushizuta
		Tsuta
		Tsutaurushi
		Mitsubakazura
Sinomenium acutum (Thunb.) Rehder et E.H.Wilson	Tsuzurafuji	Kamaso
		Kamasokazura
		Kendokazura
		Tsuzura
		Tsuzurakazura
Corylus sieboldiana Blume var. sieboldiana	Tsunohashibami	Shide
Castanopsis cuspidata (Thunb.) Schottky	Tsuburajii	Shii~Shiinoki
		Shiikashi
		Shiigashi
		Shiikatagi
		Taikoshii
Euonymus oxyphyllus Miq. var. oxyphyllus	Tsuribana	Tsuribanamayumi
		Nejiki
		Nebaki
		Mayumi
		Yumigi
Hydrangea petiolaris Siebold et Zucc.	Tsuruajisai	Tsuta
Celastrus orbiculatus Thunb. var. orbiculatus	Tsuruumemodoki	Umemodoki
		Kikazura
		Chisuikazura
		Tsuruume
		Tsuruumemodoki
		Tsurumemodoki
		Hosokubi
		Hosokubikazura
		Maimodoki
		Yojibekazura
Elaeagnus glabra Thunb.	Tsurugumi	Kazuraguimi
		Kazuraguyumi
		Guimi
		Goibukazura
		Tsuruguyumi
		Tougoibu
		Yamaguimi
		Yamaguime
		Yamaguyumi
Euonymus fortunei (Turcz.) Hand.-Mazz.	Tsurumasaki	Tsuta
		Tsutakazura
		Mikanzuta
Trachelospermum asiaticum (Siebold et Zucc.) Nakai var. asiaticum	Teikakazura	Ishiwarikazura
		Kazura
		Tsutakazura
Acer nipponicum H.Hara	Tetsukaede	Shirourigi
		Tetsuba
Rosa luciae Rochebr. et Franch. ex Crèp.	Terihanoibara	Ommebara
		Nanahiro
		Haigui
		Haibara
		Bara
Diospyros morrisiana Hance	Tokiwagaki	Kurogaki
		Yamagaki
Rhododendron dilatatum Miq. subsp. decandrum (Makino) X.F.Jin et B.Y.Ding	Tosanomitsubatsutsuji	Iwatsutsuji
		Tsutsuji
		Hiemakitsutsuji
		Mitsubatsutsuji
		Miyamatsutsuji
Aesculus turbinata Blume	Tochinoki	Tochi~Tochinoki
		Tochiguri
Pittosporum tobira (Thunb.) W.T.Aiton	Tobera	Imugishiba
		Tawaratobera
		Toｰbera
		Tobera
		Toberanoki
		Nioigi
		Nigaki
		Baribarigi
		Pariparigi
		Baribarisan
		Baribarishiba
		Pariparishiba
		Baribarinoki
		Mameshiba
		Mameyoshi
Rubus palmatus Thunb. var. palmatus	Nagabamomijiichigo	Azukiichigo
		Awaichigo
		Ichigo
		Ichigobara
		Osagariichigo
		Kiichigo
		Kuiichigo
		Sagariichigo
		Sagarimameichigo
		Shitasashiichigo
		Shidareichigo
		Sudareichigo
		Yamaichigo
Nageia nagi (Thunb.) Kuntze	Nagi	Chikarashiba
		Manrikishiba
Stewartia pseudocamellia Maxim.	Natsutsubaki	Aotsubaki
		Sarusuberi
		Sarutariyoubu
		Shiyaranoki
		Natsutsubaki
Vaccinium oldhamii Miq.	Natsuhaze	Kannomi
		Kannon
		Sarumomo
		Suigoma
		Suimi
		Chiyagamomo
		Chiyagamommo
		Dongansu
		Nabetataki
		Nabebuta
		Nabewari
		Hachimakimomo
		Hendomomo
		Yakkan
		Yamanasubi
		Yamamomo
Sorbus commixta Hedl.	Nanakamado	Oobasanshiyo
		Nanakamado
		Miyamaenzu
Ilex chinensis Sims	Nanaminoki	Aoi
		Aoki
		Aogi
		Awoshiba
		Inufukura
Quercus aliena Blume	Naragashiwa	Oonara
		Oobabouso
		Otokonara
		Onnara
		Kashiwa
		Gongoshiba
		Shibadonguri
		Shironara
		Dangoshiba
		Bapposhiba
		Makishiba
Rubus parvifolius L.	Nawashiroichigo	Ichigo
		Inuichigo
		Otaueichigo
		Kuiichigo
		Gogatsuichigo
		Taichigo
		Taueichigo
		Tsuyuichigo
		Nakakuwaichigo
		Nagaseichigo
		Natsuichigo
		Natsukuwaichigo
		Noichigo
		Hangeichigo
		Yamaichigo
Elaeagnus pungens Thunb.	Nawashirogumi	Otokoshiyashiyabu
		Guinomi
		Guimi
		Guime
		Guyumi
		Guyume
		Goibu
		Goebu
		Shiyashiyabu
		Chiyouchingumi
		Nashiroguyumi
		Buibui
		Fuyuguyumi
		Mugishiyashiyabu
		Yamaguimi
		Yamagumi
		Yamaguyumi
		Yamagoibu
Nandina domestica Thunb.	Nanten	Nariten
		Naruten
		Nanten
Rubus microphyllus L.f.	Nigaichigo	Ichigo
		Kiichigo
		Kumaichigo
		Miyamasagariichigo
Picrasma quassioides (D.Don) Benn.	Nigaki	Nigaki
		Yamasenda
Euonymus alatus (Thunb.) Siebold f. alatus	Nishikigi	Kamisorigi
		Nishikigi
		Mitsukado
		Yabanegi
Sambucus racemosa L. subsp. sieboldiana (Miq.) H.Hara	Niwatoko	Inutazu
		Ubatazu
		Oshiyouyagi
		Onitazu
		Kusatazu
		Kusuritazu
		Kusotazu
		Shioshirotazu
		Shirotazu
		Tazu
		Tazunoki
		Tsuge
		Niwatoko
		Niwatokogi
		Noratazu
		Bikitazu
Hylodesmum podocarpum (DC.) H.Ohashi & R.R.Mill subsp. oxyphyllum (DC.) H.Ohashi & R.R.Mill var. japonicum (Miq.) H.Ohashi	Nusubitohagi	Dorobougusa
		Nusutto
		Nusuttogusa
		Nusuttohagi
		Nusutobara
Rhus javanica L. var. chinensis (Mill.) T.Yamaz.	Nurude	Urushi
		Ohaguro
		Ohaguronoki
		Kaburenoki
		Fushi~Fushinoki
		Fushigi
		Fushitsuku
		Yuride
		Yurude
Salix gracilistyla Miq.	Nekoyanagi	Kawayanagi
		Nekonomakura
		Nekoyanagi
		Yanagi
Pleioblastus argenteostriatus (Regel) Nakai f. glaber (Makino) Murata	Nezasa	Sasa
		Suzu
		Suzudake
		Nezasa
		Mezasa
Lyonia ovalifolia (Wall.) Drude var. elliptica (Siebold et Zucc.) Hand.-Mazz.	Nejiki	Akashiba
		Akashin
		Akatsutsuji
		Akazura
		Akabashi
		Akabou
		Akame
		Akameshiba
		Akamen
		Akaragi
		Akankoshiba
		Akambo
		Otokotsutsuji
		Obanakashi
		Ombanoteyaki
		Kaishiyo
		Kaishiyoshigi
		Kashioshime
		Kashiyamoshiya
		Kashiyou
		Kashiyousa
		Kashiyoshi
		Kashiyoshiyo
		Kasefusegi
		Shirotsutsuji
		Takonoki
		Nisekakkou
		Nejiregi
		Baanakashi
		Haikazuki
		Bangi
		Banteyaki
		Misoshime
		Misoyaki
		Yamaban
Juniperus rigida Siebold et Zucc.	Nezumisashi	Nezumigi
		Himuro
		Burogi
		Burongi
		Hemburo
		Murogi
		Muronoki
		Morogi
		Moroda
Ligustrum japonicum Thunb.	Nezumimochi	Inumochi
		Kurozatougi
		Kuromame
		Kogometsubaki
		Kometsubaki
		Satoushiba
		Shiofukigi
		Shiyushiyugi
		Shirotsubaki
		Tanitsubaki
		Tamatsubaki
		Teratsubaki
		Toratsubaki
		Nekotsubaki
		Nezumigaki
		Nezumigi
		Nezumishiba
		Nezumitsuki
		Nezuminoki
		Nezuminokuso
		Nezuminofunari
		Nezumimochi
		Hiyuunari
		Fuinari
		Fuyugi
		Fuyunari
		Fuyunaru
		Mikotsubaki
Albizia julibrissin Durazz.	Nemunoki	Ushinochiya
		Kouka
		Koukagi
		Koukanoki
		Kokagi
		Nebutagi
		Neburigi
		Neburiko
		Neburitaro
		Nemu
		Nemuenoki
		Nemutagi
		Nemunoki
		Nemurigi
		Nemurigusa
		Nemuriko
		Nemurisou
		Nemurinoki
		Nemurugi
		Nenneko
		Nennekogusa
		Nennekonoki
		Higurashinoki
		Yoneburi
Rosa multiflora Thunb.	Noibara	Awogui
		Awobara
		Ibara
		Ibaragui
		Oumebara
		Oogui
		Ooshiyoubara
		Oomeyou
		Oomeyougui
		Oomeyoubara
		Ommebara
		Kui
		Guishi
		Guinomi
		Guinome
		Kuibara
		Kurobara
		Gunshiyuu
		Nekozume
		Nobara
		Haibara
		Bara
		Motogunshiyuu
Platycarya strobilacea Siebold et Zucc.	Nogurumi	Inusenda
		Nobu~Nobunoki
		Miyamaguri
Hydrangea paniculata Siebold	Noriutsugi	Tazu
		Tazunoki
		Tazunori
		Taniwatashi
		Tororo
		Tororogi
		Nori
		Norigi
		Norinoki
		Funori
		Hontazu
		Yabudemari
Philadelphus satsumi Siebold ex Lindl. et Paxton	Baikautsugi	Otsuge
		Tsuge
		Honutsuge
Symplocos myrtacea Siebold et Zucc.	Hainoki	Eheｰ
		Eheshiba
		Shirohai
		Shirobai
		Niotsuge
		Nikushiba
		Nezushiba
		Hainoki
		Haekazuki
Toxicodendron succedaneum (L.) Kuntze	Hazenoki	Urushi
		Kabure
		Kaburenoki
		Touhaze
		Haze
		Honhaze
		Yamahaze
		Roｰgi
Rubus ribisoideus Matsum.	Hachijiyouichigo	Oniichigo
		Kiichigo
		Sagariichigo
		Yamaichigo
Helwingia japonica (Thunb.) F.Dietr.	Hanaikada	Torimochimakigi
Maackia amurensis Rupr. et Maxim.	Hanemiinuenjiyu	Enji
		Enjiyu
		Enzu
		Enzugi
		Kuroenjiyu
		Nabewari
Premna microphylla Turcz.	Hamakusagi	Kusagi
		Bokusa
		Waigo
Vitex rotundifolia L.f.	Hamagou	Hamashikimi
		Hamahabu
		Hamahou
		Hounoki
Tetradium glabrifolium (Champ. ex Benth.) T.G.Hartley var. glaucum (Miq.) T.Yamaz.	Hamasendan	Enjiyu
		Senda
Eurya emarginata (Thunb.) Makino	Hamahisakaki	Akushiba
		Shiyashiyakishiba
		Hamasakaki
		Hamashiyakaki
Litsea japonica (Thunb.) Juss.	Hamabiwa	Isobiya
Kalopanax septemlobus (Thunb.) Koidz.	Harigiri	Shioji
		Shishidara
		Tara
		Taranoki
Picea polita (Siebold et Zucc.) Carrière	Harimomi	Harimomi
Ulmus davidiana Planch. var. japonica (Rehder) Nakai	Harunire	Onnire
		Nerenoki
Osmanthus heterophyllus (G.Don) P.S.Green	Hiiragi	Oninobara
		Nezuminohanasashi
		Hiira
		Hiiragi
		Metsukibara
Rhododendron keiskei Miq.	Hikagetsutsuji	Kinatsutsuji
		Nibantsutsuji
		Hikagetsutsuji
Eurya japonica Thunb. var. japonica	Hisakaki	Akushiba
		Isakaki
		Isasaki
		Isasagi
		Ishiyashiyaki
		Inkishiba
		Inkinoki
		Inkinobambo
		Inkinomi
		Inkimomo
		Inkumomo
		Onshiyashiyaki
		Kozakaki
		Kojiyakaki
		Sakaki
		Sasaki
		Sasageshiba
		Shiyakaki
		Shiyashiyaki
		Shiyashiyake
		Shiyashiyabi
		Shirasaki
		Someko
		Chirasaki
		Terabana
		Hakabana
		Menshiyashiyaki
Kadsura japonica (L.) Dunal	Binankazura	Kusokazura
		Sanekazura
		Bidankazura
		Binankazura
		Birankazura
Deutzia gracilis Siebold et Zucc.	Himeutsugi	Utsuge
		Goorotsuge
Stewartia monadelpha Siebold et Zucc.	Himeshiyara	Akata
		Akada
		Akaragi
		Sarusuberi
		Saruta
Alnus pendula Matsum.	Himeyashiyabushi	Shibari
		Hageshiba
		Hageshibari
Daphniphyllum teijsmannii Zoll. ex Kurz	Himeyuzuriha	Inuyamakusa
		Katayuzuri
		Tsurushiba
		Yamakusa
		Yuzuriha
Euptelea polyandra Siebold et Zucc.	Fusazakura	Kuwauto
		Kuwana
		Taniguwa
		Tanijiyoro
Wisteria floribunda (Willd.) DC.	Fuji	Kazura
		Fuji
		Fujikazura
		Yamafuji
Platyosprion platycarpum (Maxim.) Maxim.	Fujiki	Fujiki
		Fujigi
Rhododendron tosaense Makino	Fujitsutsuji	Iwatsutsuji
		Onnatsutsuji
		Kogometsutsuji
		Kometsutsuji
		Himetsutsuji
Fagus crenata Blume	Buna	Omo~Omonoki
		Shirobuna
		Buna~Bunanoki
Rubus buergeri Miq.	Fuyuichigo	Ichigo
		Inuichigo
		Onagoichigo
		Kanichigo
		Tokishirazu
		Noichigo
		Fuyuichigo
		Yabuichigo
		Yamaichigo
		Yobariichigo
Zanthoxylum armatum DC. var. subtrifoliatum (Franch.) Kitam.	Fuyuzanshiyou	Oozanshiyo
		Onizanshiyo
Rubus sieboldii Blume	Hourokuichigo	Kumaichigo
		Fukuroichigo
		Yamaichigo
Magnolia obovata Thunb.	Hoonoki	Hoo
		Hoonoki
		Poka
Ficus erecta Thunb. var. erecta f. sieboldii (Miq.) Corner	Hosobainubiwa	Umanoshita
		Chichimamenoki
Machilus japonica Siebold et Zucc. ex Blume	Hosobatabu	Asada
		Shiraki
		Shiratabu
		Shirotabu
		Shirohanaga
		Tabunoki
Elaeocarpus zollingeri K.Koch var. zollingeri	Horutonoki	Kakuso
		Kakusonoki
		Shiyakushigi
		Shiraki
		Chimme
		Tsuchimochi
		Hanriyou
		Hichijiyou
		Horuto
		Mizukashi
Euonymus japonicus Thunb.	Masaki	Aoki
		Aogi
		Isomame
		Okoushingi
		Okoushinshiba
		Okoushimba
		Okoushimbana
		Koujinsan
		Koushinshiba
		Koushinnoki
		Tokonatsu
		Maimi
		Masaki
		Mayumi
		Momotarou
Actinidia polygama (Siebold et Zucc.) Planch. ex Maxim.	Matatabi	Matatabi
		Matatabikazura
Taxillus kaempferi (DC.) Danser var. kaempferi	Matsugumi	Karasunotsugiho
		Torimochi
		Matsuume
		Matsubuibui
		Midori
		Mochinoki
		Yadonomi
		Yadori
		Yadorigi
		Yadorimi
		Yamaguimi
Schisandra repanda (Siebold et Zucc.) Radlk.	Matsubusa	Ubakazura
		Kobutoakebu
		Tenukumesou
		Hotokekazura
		Matsuebiko
		Matsubudou
		Matsubudoukazura
		Mochikazura
		Yariko
Diospyros lotus L. var. laevis H.Ohba et S.Akiyama	Mamegaki	Kurogaki
		Komagaki
		Sarunakashi
		Mamegaki
		Yamashibu
Euonymus sieboldianus Blume var. sieboldianus	Mayumi	Mayumi
		Yumigi
		Yumigina
Deutzia scabra Thunb. var. scabra	Marubautsugi	Utsuge
		Otsuge
		Koutsuge
		Tsuge
		Housounohana
		Mametsuge
Lespedeza cyrtobotrya Miq.	Marubahagi	Akahagi
		Nohagi
		Hagi
		Yamahagi
Ardisia crenata Sims	Manriyou	Shindahitonokabusu
		Senriyou
		Tenjikumanjiku
		Hotokesamanoki
		Manriyou
		Mikankouji
Cornus controversa Hemsl. var. controversa	Mizuki	Kurumamizuki
		Kurumamizugi
		Shiromizuki
		Mizuki
		Mizubashika
Quercus crispula Blume var. crispula	Mizunara	Utsunara
		Shironara
		Shirobousa
		Shirobouso
		Nara
		Narabousa
		Housa
		Mizunara
Betula grossa Siebold et Zucc.	Mizume	Inuzakura
		Kurogane
		Shirozakura
		Mizume
		Mouka
		Moukazakura
Akebia trifoliata (Thunb.) Koidz.	Mitsubaakebi	Akaakebi
		Akebi
		Akebu
		Kumaakebu
		Kobitoakebi
		Mitsubaakebi
Staphylea bumalda DC.	Mitsubautsugi	Komera
		Jimigi
Edgeworthia chrysantha Lindl.	Mitsumata	Mitsumata
		Yanagi
Symplocos glauca (Thunb.) Koidz.	Mimizubai	Mimizubai
		Yamamomomodoki
Sasa nipponica (Makino) Makino et Shibata	Miyakozasa	Kumazasa
		Koushinzasa
		Suzu
		Nezasa
		Himezasa
		Honsuzu
Viburnum wrightii Miq. var. wrightii	Miyamagamazumi	Nabetoushi
		Miyamayojime
		Yamabotan
		Yojimi
		Yojime
		Yojimenoki
Skimmia japonica Thunb. var. japonica	Miyamashikimi	Inumakkou
		Odaishibana
		Shikibi
		Shikifu
		Shikibu
		Shikimi
		Hichibi
		Heikekazura
		Hotokedamashi
		Mameshiba
		Miyamashikibi
		Yamashikibi
Aphananthe aspera (Thunb.) Planch.	Mukunoki	Onagomuku
		Noramuku
		Hamuku
		Muku
		Mukuenoki
		Mukunoki
		Yamamuku
Sapindus mukorossi Gaertn.	Mukuroji	Hommuku
		Muku
		Mukunoki
		Mukuroji
		Mukurojiyu
		Moukunoki
		Mokuroji
		Riyuuguunoki
Stauntonia hexaphylla (Thunb.) Decne.	Mube	Akiakebi
		Iwaikazura
		Uri
		Onakebi
		Suwasuakebi
		Fuyuakebi
		Fuyuakebu
		Honakebi
		Matatabi
		Matatabikazura
		Mube
Callicarpa japonica Thunb.	Murasakishikibu	Usagikaburi
		Usagimotsure
		Kanadoushimi
		Komagome
		Komegome
		Shiratsuge
		Shiroutsuge
		Shirotsuge
		Tsuge
		Miyamautsugi
		Murasaki
		Murasakishikibu
		Yojinomi
Berberis thunbergii DC.	Megi	Araragi
		Okon
		Koganezanshiyou
		Kogomesanshiyou
		Dokukeshi
		Toritomarazu
		Nezuminohanasashi
Acer maximowiczianum Miq.	Megusurinoki	Torinashi
Pleioblastus simonii (Carrière) Nakai	Medake	Onagodake
		Onnadake
		Kawazasa
		Kozasa
		Shiromedake
		Naitake
		Naetake
		Naritake
		Nigatake
		Nigadake
		Nigachiku
		Niganoko
		Medake
		Mendake
Ilex integra Thunb.	Mochinoki	Inumochi
		Kusomochi
		Shiromochi
		Torimochi
		Torimochigi
		Torimochinoki
		Hommochi
		Mouchinoki
		Mochi
		Mochigi
		Mochinoki
Ternstroemia gymnanthera (Wight et Arn.) Bedd.	Mokkoku	Mokkoku
Abies firma Siebold et Zucc.	Momi	Ojiimomi
		Toshiyorimomi
		Hommomi
		Momi
Alnus firma Siebold et Zucc.	Yashiyabushi	Tanukinokushi
		Nirenoki
		Hageshiba
		Hageshibari
		Yashiya
		Yashiyagusu
		Yashiyabushi
Pseudosasa japonica (Siebold et Zucc. ex Steud.) Makino ex Nakai	Yadake	Otokodake
		Kozasa
		Sasadake
		Shinodake
		Shinobutake
		Shinobe
		Shinobedake
		Shibetake
		Chiyouchindake
		Nodake
		Mawatashi
		Yadake
Viscum album L. subsp. coloratum Kom.	Yadorigi	Tobitsukiyanagi
		Torimochi
		Yadori
		Yadorigi
Rosa onoei Makino var. onoei	Yabuibara	Awoibara
		Awobara
		Ooshiyoubara
		Oomebara
		Bara
Weigela floribunda (Siebold et Zucc.) K.Koch	Yabuutsugi	Akautsuge
		Akatsuge
		Utsuge
		Otsuge
		Kiotsuge
		Kurootsuge
		Tsuge
		Housoubana
		Hontsuge
Ardisia japonica (Thunb.) Blume	Yabukouji	Ichiriyou
		Jiyuuriyou
		Senriyou
		Dorogansu
		Hiyakuriyou
		Bonnomi
		Manjiyuugusa
		Yabukouji
		Yabukoujin
		Yabushiyoubu
		Yamamanriyou
		Yamamikan
Camellia japonica L.	Yabutsubaki	Ookatashi
		Katashi~Katashinoki
		Katase
		Katachi~Katachinoki
		Tsubaki
		Yamatsubaki
Cinnamomum yabunikkei H.Ohba	Yabunikkei	Asada
		Inugusu
		Otokoasada
		Kurohanaga
		Koga
		Shishikusa
		Sendan
		Taitougashi
		Tanigusare
		Tamagara
		Tamakusa
		Nikke
		Nikkegi
		Nikkenoki
		Hanaga
		Hanagawa
		Hanago
		Yabunikkei
		Yamagara
		Yamashiba
		Yamanikki
		Yamanikke
		Yamanikkei
Hydrangea serrata (Thunb.) Ser. var. serrata	Yamaajisai	Ajisai
		Nanabake
		Noajisai
		Yamaajisai
Lonicera gracilipes Miq. var. gracilipes	Yamauguisukagura	Koyabunokoume
		Yamayusura
Toxicodendron trichocarpum (Miq.) Kuntze	Yamaurushi	Urushi
		Kaburenoki
		Shionoki
		Shirohaze
		Haze
		Hazeurushi
		Yamaurushi
[truncated: 94 more rows]
