# Supplementary material for: Different divergence processes of isoglosses of folk nomenclature between wild trees and rice landraces imply the need for different conservation planning based on the type of plant resources
Source: J Ethnobiol Ethnomed. 2024 Mar 14;20:35. doi: 10.1186/s13002-024-00675-y (PMC10941470; doi:10.1186/s13002-024-00675-y)
Supplement: Supplementary file 5 — Additional file 5: Table S2 List of the rice landrace names of 722 farmers' varieties in Ehime Prefecture in Dainippon-beikokukai (1921) that were used for the clustering in this study. [file 13002_2024_675_MOESM5_ESM.xlsx]

## Sheet: Sheet1
Table S2 List of the rice landrace names of 722 farmers' varieties in Ehime Prefecture in Dainippon-beikokukai (1921) that were used for the clustering in this study.
	County
Rice landrace name	Uma	Ochi	Shimoukena_Iyo	Kita	Kuwamura	Shufu	Kamiukena	Nii	Nishiuwa	Higashiuwa	Minamiuwa	Kazahaya_Wake_Onsen_Kume	Kitauwa	Noma
Aioi	0	1	1	1	1	0	0	1	0	0	0	1	0	1
Aisen	0	0	1	0	0	0	0	0	0	0	0	0	0	0
Aomochi	0	0	0	0	0	0	0	0	0	0	0	0	1	0
Akaippon	0	0	0	1	0	0	0	1	0	0	0	0	0	0
Akaego	0	0	0	0	0	0	0	0	0	0	0	1	0	0
Akaoshi	0	1	0	0	0	0	0	0	0	0	0	0	0	0
Akakyou	1	0	0	0	0	0	0	1	0	0	0	0	0	0
Akakutsu	0	0	0	0	0	0	1	0	0	0	0	0	0	0
Akage	1	0	0	0	0	0	0	0	0	0	0	0	0	0
Akagemochi	0	0	0	0	0	0	0	0	0	0	0	0	1	0
Akakozue	0	0	0	0	0	0	0	0	0	1	0	0	0	0
Akagoushi	0	0	0	0	0	0	1	0	0	0	0	0	0	0
Akazakura	0	0	0	0	0	0	0	1	0	0	0	0	0	0
Akasusuki	0	0	0	0	0	0	0	0	0	0	0	1	0	1
Akasembon	1	0	0	0	0	0	0	1	0	0	0	0	0	0
Akadaiba	0	0	0	0	1	0	0	0	0	0	0	0	0	0
Akachika	0	0	0	0	0	0	1	0	0	0	0	0	0	0
Akatosa	0	1	0	0	1	0	0	0	0	0	0	0	0	0
Akanishiki	0	0	0	0	0	1	0	1	0	0	0	1	0	0
Akahige	0	0	0	0	0	1	1	0	0	0	0	0	0	0
Akahichi	0	0	0	0	0	0	0	0	0	0	0	1	0	0
Akafuku	0	0	0	1	0	1	1	0	0	0	0	0	0	0
Akabouzu	0	0	0	0	0	0	0	0	0	0	1	0	0	0
Akaboshi	0	0	0	0	0	0	1	0	0	0	0	0	0	0
Akamanhachi	0	0	0	0	0	0	0	0	1	0	0	0	0	0
Akamampira	0	0	0	0	0	0	0	0	0	0	1	0	0	0
Akamochi	1	1	1	1	0	0	0	1	1	1	1	1	1	0
Akayama	0	0	0	0	0	0	0	0	0	1	0	0	0	0
Akayamashiro	0	0	0	0	0	0	0	0	0	1	0	0	0	0
Akawase	0	0	0	1	0	1	0	0	0	0	0	0	0	0
Agaiga	0	0	0	0	0	0	0	0	0	0	0	1	0	0
Asahide	0	0	0	0	1	0	0	0	0	0	0	0	0	0
Azumasen	0	0	0	0	0	1	0	0	0	0	0	0	0	0
Azekakemochi	0	0	0	0	0	0	0	1	0	0	0	0	0	0
Azekukuri	0	0	0	0	0	0	0	0	0	0	0	1	0	0
Azekuguri	0	0	1	0	0	0	0	0	0	0	0	0	0	0
Azekoshi	0	0	0	1	0	1	0	0	1	1	0	0	1	1
Azefuku	0	0	0	0	0	0	1	0	0	0	0	0	0	0
Azeyoshi	1	0	0	0	0	0	0	0	0	0	0	0	0	0
Atsukasa	0	1	0	0	0	0	0	0	0	0	0	0	0	0
Abekawa	0	0	0	1	0	0	0	0	0	0	0	0	0	0
Araki	0	0	0	0	0	0	0	0	0	0	0	0	1	0
Arakuma	0	0	0	0	0	0	1	0	0	0	0	0	0	0
Aranaga	0	0	0	1	0	0	0	0	0	0	0	0	0	0
Arima	0	1	0	0	1	1	0	0	0	0	0	0	0	0
Awaisanhou	0	1	0	0	0	0	0	0	0	0	0	0	0	0
Awaji	0	0	0	0	0	0	0	0	0	0	0	1	0	0
Awaremomi	0	1	0	0	0	0	0	0	0	0	0	0	0	0
Ikazakura	0	0	0	0	1	0	0	0	0	0	0	0	0	0
Igaine	0	0	1	0	0	0	0	0	0	0	0	0	0	0
Iganaga	0	1	0	0	0	0	0	0	0	0	0	0	0	0
Igamochi	0	0	0	0	0	0	0	0	1	0	0	0	0	0
Ikedasen	0	0	0	0	0	1	0	0	0	0	0	0	0	0
Ishikawa	0	1	0	1	1	1	1	0	0	0	0	0	0	0
Ishikawamasube	0	0	0	0	0	0	0	0	0	0	0	1	0	0
Izumiyasen	0	0	0	0	0	1	0	0	0	0	0	0	0	0
Izumo	0	1	0	1	0	0	0	0	0	0	0	1	0	0
Izumomodori	0	0	0	0	0	0	0	1	0	0	0	0	0	0
Izumowase	0	0	1	0	0	0	1	0	0	0	0	0	0	1
Ise	0	1	0	0	0	0	0	0	0	1	0	0	0	0
Isegawa	0	0	0	1	0	0	1	0	0	0	0	0	0	0
Iseshiro	0	0	0	1	0	0	1	0	0	1	0	0	1	0
Isenaka	0	0	0	1	0	0	0	0	0	0	0	0	0	0
Ichitayuu	0	0	0	1	0	0	0	0	0	0	0	0	0	0
Ichidai	0	0	0	0	0	0	0	0	1	0	0	0	0	0
Ichiyamochi	0	0	0	0	0	0	0	0	0	1	0	0	0	0
Ichiwase	0	0	0	0	0	0	0	0	1	0	0	0	0	0
Ippon	0	0	0	1	0	0	0	0	1	1	0	0	0	0
Ipponine	0	0	1	0	0	1	0	0	0	0	0	0	0	1
Ipponsen	1	0	0	0	0	0	0	0	0	0	0	0	0	0
Ipponsou	1	0	0	0	0	0	1	0	0	0	0	1	0	0
Ippommurasaki	0	0	0	0	0	0	0	0	0	0	0	0	1	0
Ippommochi	0	0	0	1	0	0	0	0	0	0	0	0	0	0
Ipponwase	0	0	0	1	0	0	0	1	0	0	0	0	0	0
Izushimochi	0	0	0	1	0	0	0	0	0	0	0	0	0	0
Inaho	0	0	0	0	0	0	0	0	0	0	0	0	1	0
Inari	0	0	1	0	0	0	0	0	1	0	0	1	0	0
Inariego	0	0	1	0	0	0	0	0	0	0	0	1	0	0
Inarimochi	0	0	0	0	0	0	0	0	0	1	0	0	0	0
Inariwase	0	0	0	0	0	0	0	0	0	0	0	0	1	0
Imaizumo	0	1	0	0	0	0	0	0	0	0	0	0	0	0
Ueda	0	1	1	0	0	0	0	0	0	0	0	0	0	1
Uemi	0	1	0	0	0	0	0	0	0	0	0	0	0	0
Uonariwase	0	0	0	0	0	0	0	0	0	0	0	0	1	0
Ushiwakamaru	0	0	0	0	0	0	0	0	0	0	0	0	0	1
Usuaka	0	0	0	0	0	0	0	0	0	0	0	1	0	0
Usuiru	0	1	0	0	0	0	0	0	0	0	0	0	0	0
Usuiro	0	0	0	0	0	0	0	0	0	0	0	1	0	0
Usukawa	0	0	0	0	0	0	0	0	1	0	0	0	0	0
Usutama	0	0	1	0	0	0	0	0	0	0	0	0	0	0
Uchiine	0	0	0	0	0	0	1	0	0	0	0	0	0	0
Uchinoko	0	0	0	0	0	0	0	0	1	0	0	0	0	0
Utsuine	0	0	0	0	0	0	0	0	1	0	0	0	0	0
Uyuta	0	0	0	1	0	0	0	0	0	0	0	0	0	0
Uwajima	1	0	0	0	1	1	0	0	0	0	0	0	0	0
Uwarazu	0	0	0	0	0	0	0	0	0	0	0	0	0	1
Uwawase	0	0	0	0	0	0	0	0	0	0	0	0	1	0
Eｰfu	0	0	0	0	0	0	1	0	0	0	0	0	0	0
Eigosen	0	0	0	0	0	0	0	1	0	0	0	0	0	0
Eisuke	0	0	0	0	0	0	0	0	0	0	1	0	0	0
Eitaimochi	0	0	0	0	0	0	0	0	0	0	0	1	0	0
Eitoku	0	0	0	0	0	0	1	0	0	0	0	0	0	0
Ego	0	1	1	0	1	1	1	1	1	0	0	1	0	1
Echigo	0	0	0	0	0	0	0	0	0	0	0	0	1	0
Edo	0	0	0	1	0	0	0	0	0	0	0	0	1	0
Edoine	0	1	0	0	0	0	0	0	0	0	0	0	0	0
Edomochi	0	0	0	0	0	1	0	0	0	0	0	0	0	0
Edowase	0	0	0	0	0	0	0	1	0	0	0	0	0	0
Ebisu	0	0	0	0	0	0	0	0	0	0	0	1	1	0
Ebisumochi	0	0	0	0	0	0	1	0	0	0	0	0	0	0
Enjiyu	0	0	1	0	0	0	0	0	0	0	0	0	0	0
Ougiwase	0	0	0	0	0	0	1	0	0	0	0	0	0	0
Oushiyuu	0	0	0	0	0	0	0	1	0	1	0	0	0	0
Oumi	0	1	0	1	0	0	0	0	0	0	0	1	0	0
Oumiipponsou	0	0	0	0	0	0	0	1	0	0	0	0	0	0
Ooiga	0	0	0	0	0	0	0	0	1	0	0	0	0	0
Ooishi	1	0	0	0	0	0	0	1	0	0	0	0	0	0
Ooine	0	0	0	1	0	0	0	0	0	0	0	0	1	0
Ookawa	0	0	0	0	0	0	0	0	0	0	0	1	0	0
Ookura	0	0	0	0	0	0	0	0	0	0	0	0	1	0
Ookuriyori	0	0	0	0	0	0	0	0	0	0	0	1	0	0
Oosaka	0	0	1	0	0	1	0	0	1	0	0	0	0	0
Oosakamochi	0	0	0	0	0	0	0	1	0	0	0	0	0	0
Oosaku	0	0	0	0	0	0	0	0	1	0	0	0	0	0
Oosane	0	0	0	0	0	0	0	0	0	0	0	1	0	0
Ooshiro	0	0	0	0	0	0	1	0	0	0	0	0	0	0
Oosuke	0	0	0	0	1	0	0	0	0	0	0	0	0	0
Oozu	0	0	0	0	0	0	0	0	0	1	0	0	0	0
Oozunishiki	0	0	0	0	1	1	0	0	0	0	0	0	0	0
Oozuwase	0	0	1	0	0	0	0	0	0	0	0	0	0	0
Ootani	0	0	0	0	0	0	0	0	0	0	0	1	0	1
Ootanisanhou	0	1	0	0	0	0	0	0	0	0	0	0	0	0
Oodamari	0	0	0	0	0	1	1	0	0	0	0	0	0	0
Ootsukuri	0	0	0	0	0	0	0	0	0	1	0	0	0	0
Ootora	0	0	0	0	0	1	0	0	0	0	0	0	0	0
Ooban	0	0	0	1	0	0	0	0	0	0	0	0	0	0
Oobammochi	0	0	0	1	0	0	0	0	0	0	0	0	0	0
Oomari	0	0	0	0	0	0	0	1	0	0	0	0	0	0
Oominori	0	0	0	0	0	0	0	1	0	0	0	0	0	0
Oomochi	0	0	0	0	0	0	0	0	1	1	0	0	0	0
Oomoto	0	0	0	0	0	0	0	0	0	0	0	1	0	0
Ooyashiro	0	0	0	0	0	0	0	1	0	0	0	0	0	0
Ooyama	0	0	1	1	0	0	0	0	1	1	1	0	0	0
Ooyamashiro	0	0	0	0	0	0	0	0	0	1	0	0	1	0
Ooyamatarou	0	0	0	0	0	0	1	0	0	0	0	0	0	0
Okane	0	0	0	1	0	0	0	0	0	1	0	0	0	0
Okuizumo	1	0	0	0	0	0	0	0	0	0	0	0	0	0
Okuura	0	0	0	0	0	0	0	0	0	0	0	0	1	0
Okunaiwase	0	0	0	0	0	0	0	0	0	0	0	0	1	0
Okunoinsen	0	0	0	0	0	0	0	1	0	0	0	0	0	0
Okumochi	0	0	0	0	0	0	0	1	0	0	0	0	0	0
Oshigemochi	0	0	0	1	0	0	0	0	0	0	0	0	0	0
Osokakedai	0	0	1	0	0	0	0	0	0	0	0	0	0	0
Otsuya	0	0	0	1	0	0	0	0	0	0	0	0	0	0
Otokomochi	0	0	0	0	0	0	0	0	0	0	0	0	1	0
Otobe	0	0	0	0	0	0	0	0	0	0	1	0	0	0
Onaka	0	0	0	0	0	0	0	0	1	0	0	0	0	0
Onishibari	1	0	0	0	0	0	0	0	0	0	0	0	0	0
Onimochi	0	0	0	0	0	0	1	0	0	0	0	0	0	0
Ohaguro	0	0	0	0	0	0	0	0	0	0	0	1	0	0
Ohichi	0	0	0	0	0	0	0	0	0	0	0	1	0	0
Ohichisen	0	0	0	0	0	0	0	0	0	0	0	0	0	1
Ofuku	0	0	0	1	0	0	0	0	0	0	1	0	0	0
Omine	0	0	1	0	0	0	0	0	0	0	0	0	0	0
Omineyori	0	0	1	0	0	0	0	0	0	0	0	0	0	0
Omotowase	0	0	0	1	0	0	0	0	0	0	0	0	0	0
Kaorimai	0	0	0	0	0	0	0	0	1	0	0	0	0	0
Kakedai	1	0	1	0	0	1	0	1	0	0	0	1	0	0
Kagekiyo	0	0	0	1	0	0	0	0	0	0	0	0	0	0
Kageshirazu	0	0	0	1	0	0	0	0	1	0	0	0	0	0
Katsuyori	0	0	1	0	0	0	0	0	0	0	0	0	0	0
Katsuranishiki	0	0	0	0	1	0	0	0	0	0	0	0	0	0
Kanemochi	0	0	0	1	0	0	0	0	0	0	0	0	0	0
Kamiueyamashiro	0	0	0	0	0	0	0	0	0	0	0	0	1	0
Kamikawarabuchi	0	0	0	0	0	0	0	0	0	0	0	0	1	0
Kamiho	0	1	0	0	0	0	0	0	0	0	0	0	0	0
Karasu	0	0	0	1	0	0	0	0	0	0	1	0	0	0
Karamai	0	0	0	0	0	0	0	0	0	0	0	0	1	0
Karizenikiri	0	0	0	1	0	0	1	1	0	1	0	0	0	0
Kariwase	0	0	0	0	0	0	0	0	0	1	0	0	0	0
Kawajiri	0	1	0	0	0	0	0	0	0	0	0	0	0	0
Kawachi	0	0	0	0	0	0	1	0	1	1	0	0	0	0
Kawanaka	0	0	0	0	0	0	0	0	0	1	0	0	0	0
Kawane	0	0	0	0	1	0	0	0	0	0	0	0	0	0
Kangiyousen	0	0	0	0	0	0	0	0	0	0	0	1	0	0
Kiine	0	0	1	0	0	0	0	0	0	0	0	0	0	0
Kisaburou	0	0	0	0	0	0	0	0	0	0	0	1	0	0
Kisen	0	0	0	0	0	0	0	1	0	0	0	0	0	0
Kitaguni	0	1	0	0	0	0	0	0	0	0	0	0	0	0
Kitanosen	0	0	0	0	0	0	0	1	0	0	0	0	0	0
Kitsusaki	0	0	0	0	0	0	0	0	1	0	0	0	0	0
Kyuushiyuu	0	0	1	0	0	0	0	0	0	0	0	0	0	0
Kyuushiyuuwase	0	0	0	0	0	0	0	1	0	0	0	0	0	0
Kyoumochi	0	0	0	0	0	1	0	0	0	0	0	0	0	0
Kyouwase	0	0	0	0	0	0	1	0	0	0	0	0	1	0
Kiyotake	0	0	0	0	0	0	0	0	0	0	0	1	0	0
Kinkai	0	0	0	0	0	0	0	0	0	1	0	0	0	0
Kingin	0	0	0	0	0	0	0	1	0	0	0	0	0	0
Kinsaku	0	0	0	0	0	0	0	0	1	0	1	0	1	0
Kinsu	0	0	0	0	0	0	0	0	0	0	0	0	1	0
Kinsusen	0	0	0	0	0	0	0	1	0	0	0	0	0	0
Kintoki	0	0	1	0	1	0	0	0	0	0	0	1	0	0
Gionsen	0	0	0	0	0	0	0	1	0	0	0	0	0	0
Kusunoki	0	0	0	0	1	0	0	0	0	0	0	0	0	0
Kuzu	0	0	0	0	0	0	1	0	0	0	0	0	0	0
Kuzumochi	0	0	0	0	0	1	0	0	0	0	0	0	0	0
Kuzuyakutai	0	0	0	0	1	0	0	0	0	0	0	0	0	0
Kutawara	0	0	0	0	0	0	0	1	0	0	0	0	0	0
Kunihiro	0	0	1	0	0	0	0	0	0	0	0	0	0	0
Kuniyasunishiki	0	0	0	0	1	0	0	0	0	0	0	0	0	0
Kumasen	0	0	0	0	0	0	0	0	0	0	0	0	0	1
Kumanaka	0	0	0	0	0	0	0	0	0	1	0	0	0	0
Kumanosen	0	0	0	0	0	0	0	1	0	0	0	0	0	0
Kumayama	0	0	0	0	0	1	0	0	0	0	0	0	0	0
Kumiyouji	0	0	0	0	0	0	0	0	0	0	0	1	0	0
Kurashikimochi	0	1	0	0	0	0	0	0	0	0	0	0	0	0
Kuratatsu	0	0	0	0	0	0	0	1	0	0	0	0	0	0
Kuratamari	0	0	0	1	0	0	0	0	0	0	0	0	0	0
Kurimiwase	0	0	0	1	0	0	0	0	0	0	0	0	0	0
Kuroizumo	0	0	0	0	1	1	0	0	0	0	0	0	0	0
Kuroine	0	0	0	0	0	1	0	0	0	1	0	0	0	0
Kuroda	0	0	0	0	0	0	0	0	0	0	0	1	0	0
Kurohige	0	0	0	0	0	0	0	0	0	0	0	0	1	0
Kuromochi	1	1	1	0	0	0	1	0	1	1	1	0	1	0
Kuwanaga	0	0	0	0	0	0	0	0	0	1	0	0	0	0
Gunyakushiyosen	0	0	0	0	0	1	0	0	0	0	0	0	0	0
Kenki	0	0	0	0	0	0	1	0	0	0	0	0	0	0
Gentarousen	0	0	0	0	0	0	0	0	0	0	0	1	0	0
Genroku	0	0	0	1	0	0	0	0	1	1	0	0	0	0
Koitane	0	0	0	0	0	0	0	0	0	0	0	0	1	0
Koidani	0	0	0	0	0	0	0	0	1	1	0	0	1	0
Koidane	0	0	0	1	0	0	0	0	0	1	0	0	0	0
Koine	0	0	0	0	0	0	0	0	1	0	0	0	0	0
Kouken	0	0	0	0	0	0	0	0	0	1	0	0	0	0
Kouko	0	0	0	1	0	0	0	0	0	0	0	0	0	0
Koushiyuu	0	0	0	0	0	0	1	0	0	0	0	0	0	0
Koujin	0	0	1	1	0	0	0	0	0	0	0	0	0	0
Kouchiwase	0	0	0	0	0	0	1	0	0	0	0	0	0	0
Koubashi	0	0	0	1	0	0	1	0	0	0	0	0	0	0
Koubashiooyama	0	0	0	0	0	0	0	0	1	0	0	0	0	0
Koetan	0	0	0	0	0	0	0	0	0	0	0	0	1	0
Kokambei	0	0	0	0	0	0	0	0	0	0	0	1	0	0
Kozakura	0	0	0	0	0	0	0	1	0	0	0	0	0	0
Kozare	0	0	0	1	0	0	0	0	0	0	0	0	0	0
Koshihachi	1	0	0	0	0	1	0	0	0	0	0	0	0	0
Kodama	0	0	0	0	0	0	0	0	0	1	0	0	0	0
Kotohira	0	0	0	1	0	0	0	0	0	0	0	0	0	0
Konara	0	0	0	0	0	0	0	0	0	0	0	0	0	1
Konishiki	0	0	0	0	1	1	0	1	0	0	0	0	0	0
Kohendo	0	0	0	0	0	0	1	0	0	0	0	0	0	0
Koben	0	0	0	0	0	0	0	0	0	0	1	0	0	0
Kohoremochi	0	0	0	0	0	1	0	0	0	0	0	0	0	0
Kobouzuyori	0	0	0	0	0	0	0	0	0	0	0	1	0	0
Koboshi	0	0	0	0	0	0	0	0	0	0	1	0	0	0
Komachi	1	0	0	0	0	0	0	0	0	0	0	0	0	0
Komachiyori	1	0	0	0	0	0	0	0	0	0	0	0	0	0
Komatsusen	1	0	0	0	0	0	0	0	0	0	0	0	0	0
Komatsuwase	1	0	0	0	0	0	0	0	0	0	0	0	0	0
Komeyama	0	0	0	0	1	0	0	0	0	0	0	0	0	0
Koyuwai	0	0	0	0	0	0	0	0	0	0	1	0	0	0
Kongou	0	0	0	0	0	0	0	0	0	0	1	0	0	0
Konhira	0	0	0	0	0	0	0	0	0	0	0	0	1	0
Kompira	0	0	0	0	0	0	0	0	0	0	0	0	1	0
Kompirasen	0	0	0	0	0	0	0	1	0	0	0	0	0	0
Gozare	0	0	0	0	0	0	0	0	0	0	0	0	1	0
Gozaremochi	0	0	0	0	0	0	0	0	0	1	0	0	0	0
Goshikimochi	0	0	0	0	0	1	0	0	0	0	0	0	0	0
Gozemmai	0	0	0	0	0	0	0	0	1	0	0	0	0	0
Gozemmochi	0	0	0	0	0	0	1	0	1	0	0	0	0	0
Gotou	1	0	0	0	0	0	0	0	0	0	0	0	0	0
Gohommatsusen	0	0	0	0	0	0	0	1	0	0	0	0	0	0
Gompachi	0	0	1	0	0	0	0	0	0	0	0	1	0	0
Gombee	0	0	0	0	0	0	0	0	0	0	0	0	1	0
Saiki	0	0	0	1	0	0	0	0	0	1	1	0	0	0
Saigokusen	0	0	0	0	0	0	0	1	0	0	0	0	0	0
Saigokumochi	1	0	0	0	0	0	0	0	0	0	0	0	0	0
Saijiyou	0	0	0	0	1	0	0	0	0	0	0	0	0	0
Saijiyounishiki	0	0	0	0	0	0	0	1	0	0	0	0	0	0
Saijiyouwase	0	0	0	0	0	1	0	0	0	0	0	0	0	0
Saga	0	0	0	0	0	0	0	0	0	1	0	0	0	0
Sagasen	0	0	0	0	0	0	0	0	0	0	0	0	0	1
Saku	0	0	0	0	0	0	0	0	0	0	0	1	0	0
Sakusen	0	0	1	0	0	0	0	0	0	0	0	0	0	0
Sakumochi	0	1	0	0	0	0	0	0	0	0	0	0	0	0
Sakura	0	0	0	0	1	0	0	0	0	0	0	0	0	0
Sakurasembon	0	0	0	0	0	0	0	1	0	0	0	0	0	0
Sakuramochi	0	0	0	0	0	0	0	0	1	1	0	0	1	0
Sakurawase	0	0	0	0	1	1	0	1	0	0	0	0	0	0
Satoine	0	0	0	1	0	0	0	0	0	0	0	0	0	0
Satowase	0	0	0	1	0	0	0	0	0	0	0	0	0	0
Sanuki	0	1	0	0	0	0	0	0	1	0	0	0	1	0
Sanukiwase	0	0	0	0	0	0	1	0	0	0	0	0	0	0
Sangoku	0	0	0	0	0	0	0	0	0	0	0	1	0	0
Sandobake	0	0	0	1	0	0	1	0	0	1	0	0	0	0
Sannen	0	0	0	0	0	1	0	0	0	0	0	0	0	0
Sanho	0	0	0	0	0	0	0	0	0	0	0	1	0	0
Sanhou	0	0	0	0	0	1	0	1	0	0	0	0	0	1
Sambon	0	0	0	0	0	0	0	0	0	1	1	0	1	0
Sambonine	0	0	0	0	0	0	0	0	0	1	0	0	0	0
Sambommochi	0	0	0	1	0	0	0	0	0	0	0	0	1	0
Shikoku	0	0	0	0	0	0	0	0	0	0	0	0	1	0
Shikokumochi	0	0	0	1	0	0	0	0	0	1	0	0	0	0
Shinano	0	0	0	0	0	0	1	0	0	0	0	0	0	0
Shibu	0	0	0	0	0	0	0	0	1	0	0	0	0	0
Shibekazuki	0	0	0	0	0	0	1	0	0	0	0	0	0	0
Shibenaga	0	0	0	0	0	0	1	0	0	0	0	0	0	0
Shima	0	0	0	0	0	0	0	0	1	0	0	0	0	0
Shimaine	0	0	0	0	0	0	1	0	0	0	0	0	0	0
Shimado	0	0	0	0	0	0	0	0	0	0	1	0	0	0
Shimawase	0	0	0	1	0	0	0	0	0	0	0	0	0	0
Shimizu	0	0	0	1	0	1	1	0	0	0	0	0	1	0
Shimizuwase	0	0	1	0	0	0	0	0	0	0	0	0	0	0
Shimizumochi	0	0	0	0	0	0	1	0	0	0	0	0	0	0
Shimokawasen	1	0	0	0	0	0	0	0	0	0	0	0	0	0
Shimofuku	0	0	0	0	0	0	0	0	0	0	0	0	1	0
Shiyanichi	0	0	1	0	0	0	1	0	0	1	0	0	0	0
Shiyuumochi	0	0	0	0	0	0	0	1	0	0	0	0	0	0
Shiyussei	0	0	0	0	0	0	0	0	0	1	0	0	0	0
Shiyougatsu	0	1	0	0	0	0	0	0	0	0	0	0	0	0
Shiyoutamochi	0	0	0	0	0	0	1	0	0	0	0	0	0	0
Shiyouhei	0	0	0	0	0	0	0	0	0	1	0	0	0	0
Shiraishi	1	0	0	0	0	0	0	0	0	0	0	1	0	0
Shiraishiego	0	0	0	0	0	0	0	0	0	0	0	1	0	0
Shiraito	0	0	0	0	0	0	0	0	0	0	0	0	0	1
Shirakawa	0	0	0	0	0	0	1	0	0	0	0	0	0	0
Shiragaooba	0	0	0	0	0	0	0	0	0	0	0	1	0	0
Shiraho	0	0	1	0	0	0	0	0	0	0	0	0	0	0
Shirufuku	0	0	0	0	0	0	1	0	0	0	0	0	0	0
Shiroizumo	0	0	0	0	0	0	0	1	0	0	0	0	0	0
Shiroippon	1	0	0	0	0	0	0	1	0	0	0	0	0	0
Shiroine	0	1	0	0	0	0	0	0	0	0	0	0	0	0
Shiroge	1	0	0	0	0	0	1	0	0	0	0	0	0	0
Shirokompira	0	0	0	0	0	0	0	0	0	0	1	0	0	0
Shirosatsuma	0	0	0	0	0	0	0	0	0	0	0	0	1	0
Shiroshita	0	0	0	0	0	0	0	0	1	1	0	0	1	0
Shirosusuki	0	0	0	0	0	0	0	0	1	0	0	0	0	0
Shirosefuku	0	0	1	0	0	0	0	0	0	0	0	0	0	0
Shirosembon	0	0	0	0	0	0	0	1	0	0	0	0	0	0
Shirotama	0	0	1	0	1	0	0	0	0	0	0	0	1	0
Shirotamaego	0	0	0	0	0	0	0	1	0	0	0	0	0	0
Shirotawara	0	1	0	0	0	0	0	0	0	0	0	0	0	0
Shirotosa	0	0	0	0	0	1	0	0	0	0	0	0	0	0
Shirodoise	0	0	0	0	0	0	1	0	0	0	0	0	0	0
Shironishiki	0	1	0	0	1	0	0	0	0	0	0	0	0	0
Shirohige	0	0	0	1	0	1	0	1	0	0	0	0	1	0
Shiromanhachi	0	0	0	0	0	0	0	0	1	0	0	0	0	0
Shiromichi	1	0	0	0	0	0	0	0	0	0	0	0	0	0
Shiromochi	0	1	1	1	1	0	1	0	1	0	0	1	1	1
Shirowase	0	1	0	0	0	0	0	0	0	0	0	0	0	0
Shintani	0	0	0	0	0	0	0	0	1	0	0	0	0	0
Shintaniwase	0	0	0	1	0	0	0	0	0	0	0	0	0	0
Shinnagasaki	0	0	0	0	0	0	0	0	1	0	0	0	0	0
Shimbeishibenaga	0	0	0	1	0	0	0	0	0	0	0	0	0	0
Shimmachisen	1	0	0	0	0	0	0	0	0	0	0	0	0	0
Shinyama	0	0	0	0	0	0	1	0	1	0	0	0	0	0
Jizou	0	0	0	1	1	0	0	0	1	0	0	0	0	0
Jizouwase	0	0	0	0	0	1	0	0	0	0	0	0	0	0
Jifuku	0	0	0	0	0	0	0	0	0	0	1	0	1	0
Jiyuunanagoku	1	0	0	0	0	0	0	0	0	0	0	0	0	0
Jiyukkokumochi	0	0	0	0	0	0	0	1	0	0	0	0	0	0
Jiyuppiyoumochi	0	0	0	0	0	0	0	0	0	0	0	0	0	1
Jiyufuku	0	0	0	0	0	0	0	0	0	0	1	1	1	0
Jiyouchiku	0	0	0	0	0	0	0	0	0	0	0	1	0	0
Jinku	0	0	0	1	0	0	0	0	0	0	0	0	0	0
Jingu	0	0	0	0	0	0	0	0	1	1	0	0	0	0
Jinguu	0	0	0	1	0	0	0	0	1	0	0	0	0	0
Jinkodama	0	0	0	0	0	1	0	0	0	0	0	0	0	0
Jinzae	0	0	0	0	0	0	1	0	0	0	0	0	0	0
Jindemochi	0	0	0	0	0	0	1	0	0	0	0	0	0	0
Jinhei	0	0	0	0	0	0	0	0	1	0	0	0	0	0
Jinheimochi	0	0	0	0	0	0	0	0	1	0	0	0	0	0
Jimbei	0	0	0	1	0	0	0	0	1	0	0	0	1	0
Jimbee	0	0	0	0	0	0	0	0	1	0	0	0	0	0
Suemochi	0	0	0	1	0	0	0	0	0	0	0	0	0	0
Susukiine	0	0	0	0	0	0	0	0	0	0	0	0	0	1
Susukijifuku	0	0	0	0	0	0	0	0	0	0	1	0	0	0
Susukinaga	0	0	0	0	0	0	0	0	0	1	0	0	0	0
Susukiwase	0	0	0	0	0	0	0	0	0	0	0	1	0	0
Suzure	0	0	0	0	0	0	1	0	0	0	0	0	0	0
Sudare	0	0	0	0	0	0	0	0	1	0	0	0	0	0
Sunegoshi	0	0	0	0	0	0	0	0	0	1	0	0	0	0
Sunehachi	0	1	0	1	1	0	1	0	1	0	0	1	0	0
Subenaga	0	0	0	0	0	0	0	0	0	0	0	0	1	0
Sumigemmochi	0	0	0	0	0	0	1	0	0	0	0	0	0	0
Sumiyoshimochi	0	0	0	0	0	0	0	1	0	0	0	0	0	0
Sumoutorimochi	0	0	0	0	0	0	0	0	0	1	0	0	0	0
Zuinaga	0	0	0	0	0	0	1	0	0	0	0	0	0	0
Zunuke	0	0	0	0	0	0	0	1	0	0	0	0	0	0
Sekitorimochi	0	0	0	0	0	0	0	0	0	0	0	0	1	0
Senine	0	0	0	0	0	0	0	0	1	0	0	0	0	0
Senego	0	0	0	0	0	0	0	1	0	0	0	1	0	1
Sengoku	0	0	0	1	0	0	1	0	1	0	0	0	0	0
Sensembon	0	0	0	0	0	0	0	1	0	0	0	0	0	0
Sentannishiki	0	0	0	0	0	0	0	1	0	0	0	0	0	0
Sendagawa	0	0	0	0	1	1	0	0	0	0	0	0	0	0
Senchiyuu	0	0	0	0	0	0	0	0	0	1	0	0	0	0
Sennari	0	0	0	0	0	0	1	0	0	0	0	0	0	0
Sennishiki	0	0	0	0	0	0	0	1	0	0	0	0	0	0
Senho	0	0	1	0	0	0	0	0	1	0	0	0	0	1
Sembon	1	1	1	0	1	1	0	1	0	0	0	0	1	0
Sembonzakura	1	0	0	0	0	0	0	1	0	0	0	0	0	0
Sembonsen	0	0	0	0	0	0	0	1	0	0	0	0	0	0
Sougorou	0	0	0	0	0	0	0	0	0	1	1	0	0	0
Soozuyama	0	0	0	0	0	0	1	0	0	0	0	0	0	0
Somano	0	0	0	1	0	0	1	0	0	0	0	0	0	0
Somanowase	0	0	0	0	0	0	1	0	0	0	0	0	0	0
Taibanwase	0	0	0	0	0	0	1	0	0	0	0	0	0	0
Takagushi	0	0	0	0	0	0	0	0	0	0	0	0	1	0
Takagoshi	0	0	0	0	0	0	0	0	0	0	1	0	1	0
Takasagi	0	0	0	0	0	0	0	0	0	0	0	1	0	0
Takataine	0	0	0	0	0	0	0	0	0	0	0	0	1	0
Takamochi	1	0	0	0	0	0	0	0	0	0	0	0	0	0
Takayamamochi	0	0	0	1	0	0	0	0	0	0	0	0	0	0
Takaragura	0	0	0	1	0	0	0	0	0	0	0	0	0	0
Tagamiwase	0	0	0	1	0	0	0	0	0	0	0	0	0	0
Takemasa	0	0	0	0	0	0	0	0	0	0	0	1	0	0
Tataki	0	0	0	0	0	0	1	0	0	0	0	0	0	0
Tadaharu	0	0	0	0	0	0	0	0	0	0	0	0	0	1
Tachikara	0	1	0	0	0	0	0	0	0	0	0	0	0	0
Tachima	0	0	0	0	0	0	0	0	0	0	0	0	1	0
Tanaka	0	0	0	0	0	0	0	0	0	0	0	0	1	0
Taniue	0	0	0	0	0	0	0	0	0	0	0	0	0	1
Taniwatashi	1	0	0	0	0	0	0	0	0	0	0	0	0	0
Tanowase	0	0	0	0	0	0	0	1	0	0	0	0	0	0
Tamari	0	0	0	1	0	0	0	0	1	1	0	0	1	0
Tamarikura	0	0	0	0	0	0	0	0	0	1	0	0	1	0
Tamba	0	0	0	0	0	0	1	0	0	0	0	0	0	0
Tambomochi	0	0	0	0	0	0	1	0	0	0	0	0	0	0
Daiippon	1	0	0	1	0	0	0	0	0	0	0	0	0	0
Daikoku	1	0	1	0	0	0	0	1	0	0	0	1	0	1
Daiba	0	1	0	0	0	0	0	0	0	0	0	0	0	0
Daibamochi	0	0	1	0	0	0	1	0	0	0	0	0	0	0
Dabasentento	0	0	0	0	0	0	0	0	0	0	0	1	0	0
Darumanakate	0	0	0	0	0	0	1	0	0	0	0	0	0	0
Chikuzen	0	0	0	1	0	0	0	0	1	0	0	0	0	0
Chikuzensanhou	0	1	0	0	0	0	0	0	0	0	0	0	0	0
Chikuzensen	0	0	0	0	0	0	0	1	0	0	0	0	0	0
Chiyuushingura	0	0	0	0	0	0	1	0	0	0	0	0	0	0
Chiyoushiyuunishiki	0	0	0	0	0	0	0	1	0	0	0	0	0	0
Chiyoutaroumochi	0	0	0	0	0	0	0	0	0	0	0	0	1	0
Chiyoufuku	0	0	0	0	0	0	0	0	0	0	1	0	1	0
Chiyouhei	0	0	0	0	0	0	0	0	0	0	0	0	1	0
Chinko	1	1	0	0	0	0	0	0	0	0	1	1	1	1
Chinkoyori	0	1	0	0	0	0	0	0	0	0	0	0	0	0
Tsunesen	1	0	0	0	0	0	0	0	0	0	0	0	0	0
Tsubakuro	0	0	0	0	1	0	0	0	0	0	0	0	0	0
Tsubame	0	0	0	0	0	0	0	0	0	0	0	1	0	0
Tsuyoneri	0	0	0	1	0	0	0	0	0	0	0	0	0	0
Tsuruzaki	0	0	0	0	0	0	0	0	1	0	0	0	0	0
Tekizumochi	0	0	0	0	0	0	0	1	0	0	0	0	0	0
Terushirazu	1	0	0	0	0	0	0	0	0	0	0	0	0	0
Tengu	0	0	0	1	0	0	0	0	0	0	0	0	0	0
Tenjimmochi	0	0	0	0	0	0	0	1	0	0	0	0	0	0
Tenchiyou	0	0	0	0	0	0	0	0	1	0	0	0	1	0
Tenchiyousen	0	0	0	0	0	0	0	0	0	0	0	0	0	1
Tenchiyoumochi	0	0	0	0	0	0	1	0	0	0	0	0	0	0
Tennouwase	0	0	0	0	0	0	0	0	0	0	0	1	0	0
Deishi	0	0	1	0	0	0	0	0	0	0	0	1	0	0
Dembuto	0	0	0	1	0	0	0	0	0	0	0	0	0	0
Toｰma	0	0	0	0	0	0	0	0	0	0	0	0	1	0
Tokariwase	0	0	0	0	0	0	0	0	1	0	0	0	0	0
Togari	0	0	0	0	0	0	0	0	0	0	0	0	1	0
Tokuse	0	0	0	0	0	0	1	0	0	0	0	0	0	0
Tokusen	0	0	0	0	0	1	0	0	0	0	0	0	0	0
Tokumoto	0	0	0	1	0	0	0	0	0	0	0	0	0	0
Tokuwaru	0	0	0	0	0	0	0	0	0	1	0	0	0	0
Tosa	0	0	0	0	0	1	0	0	0	0	0	0	1	0
Tosakiyou	1	0	0	0	0	0	0	0	0	0	0	0	0	0
Tosajiyuu	0	0	0	0	0	1	0	0	0	0	0	0	0	0
Tosamochi	0	0	0	0	0	0	1	0	0	0	0	0	0	0
Tosayamasanhou	0	1	0	0	0	0	0	0	0	0	0	0	0	0
Tosawase	1	0	1	1	0	0	0	0	1	0	0	0	0	0
Tobesen	0	0	0	0	0	1	0	0	0	0	0	0	0	0
Tomisen	0	0	0	0	0	0	0	0	0	0	0	1	0	1
Toyooka	0	0	0	0	0	0	0	0	0	0	0	0	1	0
Toraine	0	0	0	0	0	0	0	0	1	0	0	0	0	0
Toranoo	1	1	0	0	1	1	0	0	0	0	0	0	0	1
Toriine	0	0	0	1	0	0	0	0	0	0	0	0	0	0
Toridaiigasenhichi	0	0	0	0	0	0	0	0	0	0	0	1	0	0
Torimochi	1	0	0	0	0	0	1	1	0	1	0	0	0	0
Dougo	0	0	0	0	0	0	0	0	0	1	0	0	0	0
Douchiyuu	0	1	0	0	0	0	1	1	0	0	0	0	0	0
Nakakawahara	0	0	0	0	0	0	0	0	0	0	0	1	0	0
Nakasaki	0	0	0	0	0	0	1	0	0	0	0	0	0	0
Nakaji	0	1	0	0	0	0	0	0	0	0	0	0	0	0
Nakataisen	0	0	0	0	0	0	0	1	0	0	0	0	0	0
Nakateippon	0	0	0	0	0	0	0	1	0	0	0	0	0	0
Nakatemochi	1	0	0	0	0	0	0	0	0	0	0	1	0	0
Nakanishi	0	0	0	0	0	0	0	0	0	0	0	1	0	0
Nakayama	0	0	0	0	1	0	0	0	0	0	0	0	0	0
Nakambo	0	0	0	0	0	0	1	0	0	0	0	0	0	0
Nagasaki	0	0	0	1	0	0	0	0	0	0	0	0	0	0
Nagasu	0	0	0	0	0	0	0	0	0	0	1	0	0	0
Nagasen	0	0	1	0	0	0	0	0	0	0	0	0	0	0
Nagazuki	0	0	0	0	0	0	0	0	0	0	0	0	1	0
Naganosen	0	0	0	0	0	0	0	1	0	0	0	0	0	0
Nagahira	1	0	0	0	0	0	0	0	1	0	0	0	1	0
Nagaho	0	0	0	0	0	0	0	0	0	1	0	0	0	0
Nagaroku	0	0	0	0	0	1	0	0	0	0	0	0	0	0
Nadaine	0	0	0	0	0	0	1	0	0	0	0	0	0	0
Nanairo	0	0	0	0	0	0	0	0	0	0	0	0	1	0
Nanajiyuuwase	1	0	0	0	0	0	0	0	0	0	0	0	0	0
Nanabake	0	0	0	0	0	0	1	0	0	0	0	0	0	0
Nara	0	0	1	0	0	0	0	0	0	1	0	0	0	0
Niida	0	1	0	0	1	0	0	1	0	0	0	0	0	0
Niidamochi	0	0	0	0	0	0	0	1	0	0	0	0	0	0
Niugawa	0	0	0	0	0	0	0	0	0	0	0	1	0	0
Nishiki	0	1	0	0	1	1	0	0	0	0	0	0	0	1
Nishikiyoridashi	0	1	0	0	0	0	0	0	0	0	0	0	0	0
Nishinomiya	0	0	0	0	0	0	0	0	0	1	0	0	0	0
Nisembon	0	0	0	0	0	0	0	0	0	0	1	0	1	0
Nitta	0	0	0	0	0	0	0	0	0	0	0	1	0	1
Nippon	0	0	0	0	0	0	0	0	1	0	0	0	0	0
Nipponichi	0	0	0	0	0	0	0	0	0	0	0	0	1	0
Ninengake	1	0	0	0	0	0	0	0	0	0	0	0	0	0
Nibukawa	0	0	0	0	0	1	0	0	0	0	0	0	0	0
Nibugawaazekoshikuzumochi	0	0	1	0	0	0	0	0	0	0	0	0	0	0
Nihon	0	0	1	0	0	0	0	0	1	0	0	1	0	0
Nihonineoonishiki	0	0	0	0	0	0	0	1	0	0	0	0	0	0
Nihonsou	0	0	0	0	0	0	0	1	0	0	0	1	0	0
Nihonwase	0	0	0	1	0	0	0	0	0	0	0	0	0	0
Nonehachikoku	0	0	0	0	0	0	0	0	0	0	1	0	1	0
Nonehachinamosaku	0	0	0	0	0	0	0	0	0	1	0	0	0	0
Nori	0	0	0	0	0	0	0	0	1	0	0	0	0	0
Hakamaine	0	0	0	1	0	0	0	0	0	0	0	0	0	0
Hakamagi	0	0	0	1	0	0	0	0	0	0	0	0	0	0
Hakidame	0	0	0	0	0	0	0	0	0	0	0	0	1	0
Hage	0	0	0	0	0	0	1	0	0	0	0	0	0	0
Hasaku	0	0	0	0	0	0	0	0	0	0	1	0	0	0
Hazu	0	0	0	0	0	0	1	0	0	0	0	0	0	0
Hatakedera	0	1	0	0	0	0	0	0	0	0	0	0	0	0
Hachigatsuwase	0	0	0	0	0	0	0	0	0	1	0	0	0	0
Hachikoku	0	0	0	0	0	0	0	0	0	0	1	0	1	0
Hachisa	0	0	0	0	0	0	0	0	0	0	0	1	0	0
Hachijinippon	0	0	0	0	0	0	0	0	0	0	0	1	0	0
Hachiyoshiwase	0	0	0	0	0	0	1	0	0	0	0	0	0	0
Hassaku	0	0	0	0	0	0	0	0	0	0	0	0	1	0
Hatsuhana	1	0	0	0	0	0	0	0	0	0	0	0	0	0
Hatsumochi	0	0	0	1	0	0	0	0	0	0	0	0	0	0
Hazu	0	0	1	0	0	0	0	0	0	0	0	0	0	0
Hadenakaizumo	0	0	0	0	0	0	1	0	0	0	0	0	0	0
Hanawase	1	0	0	0	0	0	0	1	0	0	0	0	0	0
Hamakaze	1	0	0	0	0	0	0	0	0	0	0	0	0	0
Hayakaze	0	0	0	0	0	0	0	0	0	0	0	1	0	0
Hayakyou	0	0	0	0	1	0	0	0	0	0	0	0	0	0
Hayahendo	0	0	0	0	0	0	1	0	0	0	0	0	0	0
Hayamochi	0	0	0	0	0	0	0	0	0	0	0	1	0	0
Harashimasen	0	0	0	0	0	0	0	0	0	0	0	0	1	0
Harajiro	0	0	0	1	0	0	0	0	0	1	0	0	0	0
Harutamochi	0	0	0	0	0	0	0	0	0	0	0	0	0	1
Hankoshi	0	0	0	0	0	0	0	0	0	0	1	0	0	0
Hankohan	0	0	0	0	0	0	1	0	0	0	0	0	0	0
Bakurowase	0	0	0	1	0	0	0	0	0	0	0	0	0	0
Banhendo	0	0	0	0	0	0	1	0	0	0	0	0	0	0
Bammabushi	0	0	0	0	0	0	1	0	0	0	0	0	0	0
Higezakura	0	0	0	0	0	1	0	0	0	0	0	0	0	0
Hisaeda	0	0	0	0	0	0	0	0	0	1	0	0	0	0
Hizahachi	1	0	0	0	0	0	0	1	0	0	0	0	0	0
Hijiine	0	0	0	0	0	0	0	0	0	0	0	0	1	0
Hichigatsumochi	0	0	0	0	0	1	0	0	0	0	0	0	0	0
Hichikura	0	0	1	0	0	0	0	0	1	0	0	1	0	0
Hichirihitsubari	0	0	0	0	0	0	0	0	0	0	1	0	0	0
Hidemochi	0	0	0	0	0	1	0	0	0	0	0	0	0	0
Hinode	0	1	1	1	0	0	0	0	0	0	0	1	0	1
Hiheri	0	0	0	0	0	0	0	0	0	0	0	0	1	0
Himinishiki	0	0	0	0	0	1	0	0	0	0	0	0	0	0
Himeji	0	0	0	0	0	0	0	0	0	0	0	0	1	0
Himemochi	1	0	0	0	0	0	0	1	0	0	0	0	0	0
Himewase	1	0	0	0	0	0	0	0	0	0	0	0	0	0
Hiyappiyou	0	0	0	1	0	0	0	0	0	0	0	0	0	0
Hiyougo	0	0	0	0	0	0	1	0	0	1	0	0	0	0
Hirata	0	1	0	0	0	0	0	0	0	0	0	0	0	1
Hirooka	0	0	0	0	0	1	0	0	0	0	0	0	0	0
Hirookanishiki	0	0	0	0	1	0	0	0	0	0	0	0	0	0
Hiroshima	0	0	0	0	0	0	1	0	0	0	0	0	0	0
Bishiyuu	0	1	0	0	0	0	0	0	0	0	0	0	0	0
Bizen	0	0	0	0	0	0	0	0	0	1	0	0	1	0
Bizensen	1	0	0	0	0	0	0	0	0	0	0	0	0	0
Bicchiyuu	0	0	0	0	0	0	0	0	0	0	0	1	0	0
Fukada	0	0	0	0	0	0	0	0	0	1	0	0	0	0
Fukukura	0	0	0	0	0	0	1	0	0	0	0	0	0	0
Fukujiyu	0	0	0	0	0	0	0	0	0	0	0	1	0	0
Fukuta	0	0	0	0	0	0	0	0	0	0	0	0	0	1
Fukumisen	0	0	0	0	0	0	0	1	0	0	0	1	0	0
Fukuyama	0	0	0	0	0	0	0	0	0	0	0	0	1	0
Fukuyori	0	1	0	0	0	0	0	0	0	0	0	0	0	0
Fujinoyama	0	0	0	1	0	0	0	0	0	0	0	0	0	0
Futamidaiippon	0	0	0	0	0	0	0	1	0	0	0	0	0	0
Furutsuku	0	0	0	0	0	0	0	0	0	0	1	0	0	0
Buzen	0	0	0	0	0	0	0	0	1	0	0	0	0	0
Bungo	0	0	0	0	0	0	0	0	1	1	1	0	0	0
Bunda	0	1	0	0	0	0	0	0	0	0	0	0	0	0
Bummeisen	0	0	0	0	0	0	0	1	0	0	0	0	0	0
Heiji	0	1	0	0	1	1	0	0	0	0	0	1	0	1
Hendomochi	0	0	0	0	0	0	1	0	0	0	0	0	0	0
Henro	0	1	1	0	0	0	0	0	0	0	1	0	0	0
Henroiga	0	0	0	0	0	0	0	0	0	0	0	1	0	0
Benimochi	0	0	0	1	0	0	0	0	0	0	0	0	0	0
Beniwase	0	0	0	1	0	0	1	0	0	0	0	0	0	0
Benkei	0	1	0	0	0	0	0	0	0	0	0	0	0	0
Hoｰshi	0	0	0	0	0	0	1	0	0	0	0	0	0	0
Hoｰren	0	0	0	0	0	0	1	0	0	0	0	0	0	0
Housaku	0	0	0	0	0	0	0	0	1	0	0	0	0	0
Houtoku	0	0	0	1	0	0	1	0	0	1	0	0	0	0
Hounen	0	0	0	0	0	0	0	0	1	1	0	0	1	0
Hokujiyouaka	0	1	0	0	0	0	0	0	0	0	0	0	0	0
Hokujiyoumochi	1	0	0	0	0	0	0	0	0	0	0	0	0	0
Hogurohachikoku	0	0	0	0	0	0	0	0	0	0	1	0	0	0
Hokekiyou	0	0	0	1	0	0	0	0	0	0	0	0	0	0
Hokezu	0	0	0	0	0	0	0	0	0	1	0	0	0	0
Hodoyoshi	1	1	0	0	0	0	0	0	0	0	0	0	0	0
Hodoyoshikuroizumo	0	0	0	0	0	0	0	1	0	0	0	0	0	0
Honaga	0	1	0	0	0	0	0	0	0	0	0	0	0	0
Bouzutosa	0	0	0	0	0	0	0	1	0	0	0	0	0	0
Bouzuyamashiro	0	0	0	0	0	0	0	0	0	0	0	0	1	0
Bommochi	0	0	1	0	0	0	0	0	0	0	0	1	0	0
Bonwase	0	0	1	0	0	0	0	0	0	0	0	1	0	0
Makiho	0	0	0	0	0	0	0	0	0	0	0	0	0	1
Magomochi	0	0	0	0	0	0	0	0	0	1	0	0	0	0
Masefuku	0	0	0	0	0	0	1	0	0	0	0	0	0	0
Matsuzaka	0	0	1	0	0	0	0	0	0	0	1	0	0	0
Matsumaemochi	0	1	0	0	0	0	0	0	0	0	0	0	0	0
Matsuyamaego	0	0	0	0	0	0	0	1	0	0	0	0	0	0
Matsuyamasen	0	0	0	0	0	1	0	0	0	0	0	0	0	0
Matsuyamachinko	0	1	0	0	0	0	0	0	0	0	0	0	0	0
Matsuyamamochi	0	0	0	0	0	0	0	1	0	0	0	0	0	0
Mayukurasen	0	0	0	0	0	0	0	1	0	0	0	0	0	0
Mayusuke	0	0	0	1	0	0	0	0	0	0	0	0	0	0
Mayuroku	1	0	0	0	0	0	1	0	0	0	0	0	0	0
Mankichisen	0	0	0	0	0	0	0	1	0	0	0	0	0	0
Mangoku	1	0	0	0	0	0	0	0	0	1	0	0	0	0
Manhachi	0	0	0	0	0	0	0	0	1	0	0	0	0	0
Mamboｰ	0	0	0	1	0	0	0	0	0	0	0	0	0	0
Mamboubicchiyuu	0	0	1	0	0	0	0	0	0	0	0	0	0	0
Manriyounishiki	0	0	0	0	0	0	0	1	0	0	0	0	0	0
Manroku	0	0	0	0	0	1	0	0	0	0	0	0	0	0
Mishima	0	0	0	0	0	0	0	0	0	0	0	0	1	0
Mishiyou	0	0	0	0	0	0	0	0	0	0	0	0	1	0
Mishinkiri	0	0	0	0	0	0	0	0	0	0	1	0	0	0
Mizuguchi	0	0	1	1	0	0	1	0	0	0	0	0	0	0
Mitaniwase	0	0	0	0	0	0	0	1	0	0	0	0	0	0
Mitsuo	0	0	0	0	0	0	0	0	0	1	0	0	0	0
Mitsuho	0	0	0	0	0	0	0	0	0	0	0	0	1	0
Mito	0	0	0	1	0	0	0	0	1	1	1	0	0	0
Mitoo	0	0	0	0	0	0	0	0	0	0	1	0	0	0
Mitonaka	0	0	0	0	0	0	0	0	0	1	0	0	0	0
Mitowase	0	0	0	1	0	0	0	0	0	1	0	0	1	0
Mibugawa	0	0	1	0	0	0	0	0	0	0	0	0	0	0
Mihogaseki	0	0	0	0	0	0	0	1	0	0	0	0	0	0
Mimawase	0	0	0	0	0	0	0	0	0	1	0	0	0	0
Miyauchi	0	0	0	0	0	0	0	0	1	0	0	0	0	0
Miyasen	0	0	0	1	0	0	0	0	0	0	0	0	0	0
Miyamakuro	0	0	0	1	0	0	1	0	0	0	0	0	0	0
Miyukidama	0	0	0	0	0	0	0	0	0	0	0	1	0	0
Miyoujinwase	0	0	0	0	0	1	0	0	0	0	0	0	0	0
Musashino	0	0	0	1	0	0	0	0	0	1	0	0	0	0
Mushikusu	0	0	1	0	0	0	0	0	0	0	0	0	0	0
Murasakiyorinaka	0	0	0	0	0	0	0	0	0	0	0	0	1	0
Mekuro	0	0	0	0	0	0	0	0	0	0	0	0	1	0
Meguro	1	1	0	1	0	1	1	1	1	1	0	0	0	0
Menchiyou	0	0	0	0	0	0	0	0	0	1	0	0	1	0
Moishi	0	0	0	0	0	0	0	0	0	0	0	0	1	0
Mogamiki	0	1	0	0	0	0	0	0	0	0	0	0	0	0
Moshinoki	0	0	0	0	0	0	1	0	0	0	0	0	0	0
Mochi	0	0	0	0	0	0	0	1	0	0	0	0	0	0
Mochisen	0	0	1	0	0	0	0	0	0	0	0	0	0	0
Yakushiyori	0	0	1	0	0	0	0	0	0	0	0	0	0	0
Yasaburu	0	0	0	0	0	0	0	0	1	0	0	0	0	0
Yanakimochi	0	0	0	0	0	0	0	0	0	1	0	0	0	0
Yahatamochi	0	0	0	0	0	0	0	0	0	0	0	0	1	0
Yamaoku	0	0	0	0	0	0	0	0	1	0	0	0	0	0
Yamaokunaka	0	0	0	0	0	0	0	0	0	0	0	0	1	0
Yamashiro	1	0	1	1	1	1	1	1	1	1	1	0	1	0
Yamashirotamaru	0	0	0	0	0	0	0	0	0	1	0	0	0	0
Yamataru	0	0	0	0	0	0	0	0	0	1	0	0	0	0
Yamato	0	0	1	0	0	0	0	0	0	0	0	0	0	0
Yamatowase	0	0	0	0	0	1	0	0	0	0	0	0	0	0
Yamanaka	0	0	0	1	0	0	0	0	1	1	0	0	1	0
Yamanouchi	0	0	0	0	0	0	0	0	0	0	0	0	0	1
Yoizamemochi	0	0	0	0	0	0	0	1	0	0	0	0	0	0
Yokusaiki	0	0	0	0	0	0	0	0	0	0	1	0	0	0
Yokote	0	0	0	0	1	1	0	0	0	0	0	0	0	0
Yokotenishiki	0	0	0	0	1	0	0	0	0	0	0	0	0	0
Yokore	0	0	0	0	0	0	0	0	1	0	0	0	0	0
Yoshidamochi	0	0	1	0	0	0	0	0	0	0	0	0	0	0
Yoshitsugu	0	0	0	0	0	0	0	0	0	1	0	0	0	0
Yoshitsune	0	0	0	0	0	0	0	0	1	0	0	0	0	0
Yoshinaka	0	0	1	1	0	0	1	0	1	1	1	1	1	0
Yoshinakamochi	0	0	0	0	0	0	0	0	1	0	0	0	0	0
Yoshimune	1	0	0	0	0	0	0	0	0	0	0	0	0	0
Yoshiwaka	0	0	0	0	0	0	0	0	1	0	0	0	0	0
Yoshiwara	0	0	0	0	0	0	0	0	0	0	0	0	1	0
Yoshiwaranishiki	0	0	0	0	0	1	0	0	0	0	0	0	0	0
Yosoza	0	0	0	0	0	0	0	0	0	0	0	1	0	0
Yoriko	0	1	0	0	0	0	0	0	0	0	0	0	0	0
Yorishiro	0	0	0	0	0	0	0	0	0	1	0	0	0	0
Yorinaka	0	0	0	0	0	0	0	0	0	0	1	0	1	0
Yorifuku	0	0	0	0	0	0	0	0	0	0	1	0	1	0
Yoriho	0	0	0	1	0	0	1	0	0	1	0	0	0	0
Yorihoippon	0	0	0	1	0	0	0	0	0	0	0	0	0	0
Yorimasa	0	0	0	1	0	0	0	0	1	0	0	0	1	0
Yorimata	0	0	0	0	0	0	0	0	0	0	0	1	0	0
Yorimurasaki	0	0	0	0	0	0	0	0	0	0	0	0	1	0
Yoriyama	0	0	0	0	0	0	0	0	0	1	0	0	0	0
Rikizou	0	0	0	0	0	0	1	0	0	0	0	0	0	0
Rikuine	0	0	0	0	0	0	0	0	0	0	0	0	1	0
Riyuuou	0	0	0	0	0	0	1	0	0	0	0	0	1	0
Riyoufuku	0	0	0	0	0	0	0	0	0	0	0	0	1	0
Rokujiyuu	0	0	0	0	0	0	1	0	0	0	0	0	0	0
Rokujiyuuwase	0	0	0	1	0	0	0	0	0	0	0	0	0	0
Wakazakura	0	1	0	0	0	0	0	0	0	0	0	0	0	0
Wake	0	0	0	0	0	0	0	0	0	0	0	1	0	0
Wakehichi	0	0	0	0	0	0	0	0	0	0	0	1	0	0
Wakeyori	0	0	1	0	0	0	0	0	0	0	0	0	0	0
Wasakusa	0	0	1	0	0	0	1	0	0	0	0	0	0	0
Wazau	0	0	0	1	0	0	0	0	0	0	0	0	0	0
Wasemochi	0	0	0	0	0	1	0	1	0	0	0	0	0	0
Wada	0	0	1	0	0	0	0	0	0	0	0	0	0	0
Warabi	0	0	0	0	0	0	0	0	0	0	0	0	1	0
Wareimochi	0	0	0	0	0	1	0	1	0	0	0	0	0	0
Wanya	0	0	0	1	0	0	0	0	0	0	0	0	0	0
Wanyamochi	0	0	0	0	0	0	0	0	1	0	0	0	0	0
